# Supplementary material for: Millipede and centipede assemblages on the northern and southern slopes of the lowland Altais, southwestern Siberia, Russia (Diplopoda, Chilopoda)
Source: Zookeys. 2018 Mar 7;(741):219–54. doi: 10.3897/zookeys.741.21936 (PMC5904556; doi:10.3897/zookeys.741.21936)
Supplement: XML Treatment for Leptoiulus tigirek [file zookeys.741.21936-treatment1.xml]

<!DOCTYPE tp:taxon-treatment
  PUBLIC "-//TaxonX//DTD Taxonomic Treatment Publishing DTD v0 20100105//EN" "tax-treatment-NSO.dtd">
<tp:taxon-treatment xmlns:tp="http://www.plazi.org/taxpub"><tp:treatment-meta><kwd-group><label>Taxon classification</label><kwd><named-content xmlns:xlink="http://www.w3.org/1999/xlink" content-type="kingdom">Animalia</named-content></kwd><kwd><named-content xmlns:xlink="http://www.w3.org/1999/xlink" content-type="order">Julida</named-content></kwd><kwd><named-content xmlns:xlink="http://www.w3.org/1999/xlink" content-type="family">Julidae</named-content></kwd></kwd-group><mixed-citation publication-type="journal"><person-group><name><surname>Nefediev</surname><given-names>Pavel S.</given-names></name><name><surname>Farzalieva</surname><given-names>Gyulli Sh.</given-names></name><name><surname>Tuf</surname><given-names>Ivan H.</given-names></name><name><surname>Nedoev</surname><given-names>Khozhiakbar Kh.</given-names></name><name><surname>Niyazov</surname><given-names>Saparmurad T.</given-names></name></person-group><article-title>Millipede and centipede assemblages on the northern and southern slopes of the lowland Altais, southwestern Siberia, Russia (<tp:taxon-name><tp:taxon-name-part taxon-name-part-type="class">Diplopoda</tp:taxon-name-part></tp:taxon-name>, <tp:taxon-name><tp:taxon-name-part taxon-name-part-type="class">Chilopoda</tp:taxon-name-part></tp:taxon-name>)</article-title><source>Zookeys</source><day>7</day><month>3</month><year>2018</year><volume>2018</volume><issue>741</issue><fpage>219</fpage><lpage>254</lpage><pub-id pub-id-type="doi">10.3897/zookeys.741.21936</pub-id></mixed-citation></tp:treatment-meta><tp:nomenclature><tp:taxon-name>
              <tp:taxon-name-part taxon-name-part-type="genus" reg="Leptoiulus">Leptoiulus</tp:taxon-name-part>
              <tp:taxon-name-part taxon-name-part-type="species" reg="tigirek">tigirek</tp:taxon-name-part>
            </tp:taxon-name><tp:taxon-authority>Mikhaljova, Nefediev, Nefedieva &amp; Dyachkov, 2015</tp:taxon-authority><xref ref-type="fig" rid="F3">Figure 6</xref><tp:nomenclature-citation-list><tp:nomenclature-citation><tp:taxon-name>
                  <tp:taxon-name-part taxon-name-part-type="family">Julidae</tp:taxon-name-part>
                </tp:taxon-name><comment>gen. sp. – <xref ref-type="bibr" rid="B7">Dyachkov 2014</xref>: 41.</comment></tp:nomenclature-citation><tp:nomenclature-citation><tp:taxon-name><tp:taxon-name-part taxon-name-part-type="genus" reg="Leptoiulus"/><tp:taxon-name-part taxon-name-part-type="species" reg="tigirek"/></tp:taxon-name><comment>undescribed species of <tp:taxon-name><tp:taxon-name-part taxon-name-part-type="family">Julidae</tp:taxon-name-part></tp:taxon-name> – <xref ref-type="bibr" rid="B32">Nefediev et al. 2014a</xref>: 63. </comment></tp:nomenclature-citation><tp:nomenclature-citation><tp:taxon-name>
                  <tp:taxon-name-part taxon-name-part-type="genus" reg="Leptoiulus">Leptoiulus</tp:taxon-name-part> <tp:taxon-name-part taxon-name-part-type="species" reg="tigirek">tigirek</tp:taxon-name-part></tp:taxon-name><comment>Mikhaljova, Nefediev, Nefedieva &amp; Dyachkov 2015: 268, 269–273: figs.</comment></tp:nomenclature-citation><tp:nomenclature-citation><tp:taxon-name>
                  <tp:taxon-name-part taxon-name-part-type="genus" reg="Leptoiulus">Leptoiulus</tp:taxon-name-part> <tp:taxon-name-part taxon-name-part-type="species" reg="tigirek">tigirek</tp:taxon-name-part></tp:taxon-name><comment>– <xref ref-type="bibr" rid="B31">Nefediev 2016</xref>: 30; <xref ref-type="bibr" rid="B21">Mikhaljova 2017</xref>: 77, 78: figs, insets 733–740, 789, 790, 90: map; <xref ref-type="bibr" rid="B34">Nefediev et al. 2017c</xref>: 13.</comment></tp:nomenclature-citation></tp:nomenclature-citation-list></tp:nomenclature><tp:treatment-sec sec-type="material" id="SECID0EQOAC"><title>Material examined</title><p>(all from Russia, southwestern Siberia, Altai Province, Charysh District, ca. 4.5 km SE of Charyshskoye Village). 1 ♀ (ASU), site 2 on N slope, soil sample 1 (10–20 cm deep), 2.06.2016; 1 ♀ (ASU), site 2 on N slope, soil sample 3 (litter), 2.06.2016, all leg. P.N., Kh.N., S.N., V.S.; 1 ♀ (ASU), <italic><tp:taxon-name><tp:taxon-name-part taxon-name-part-type="genus" reg="Betula">Betula</tp:taxon-name-part> <tp:taxon-name-part taxon-name-part-type="species" reg="pendula">pendula</tp:taxon-name-part></tp:taxon-name></italic> and <italic><tp:taxon-name><tp:taxon-name-part taxon-name-part-type="genus" reg="Populus">Populus</tp:taxon-name-part> <tp:taxon-name-part taxon-name-part-type="species" reg="tremula">tremula</tp:taxon-name-part></tp:taxon-name></italic> stand on N slope, <named-content xmlns:xlink="http://www.w3.org/1999/xlink" content-type="dwc:verbatimCoordinates" xlink:type="simple"><named-content content-type="geo-json" specific-use="{&#34;type&#34;:&#34;Point&#34;,&#34;coordinates&#34;:[83.623111,51.359389]}" id="NCID0EPPAC" xlink:type="simple">51°21'33.8"N, 83°37'23.2"E</named-content></named-content>, 518 m a.s.l., pitfall traps, 12–14.07.2016, leg. P.N.; 1 ♂ (ASU), site 2 on N slope, soil sample 3 (0–10 cm deep), 13.07.2016; 1 ♂ (ZMUM), 1 ♂, 1 juv. (ASU), site 2 on N slope, hand sampling, 13.07.2016, all leg. Kh.N., S.N., V.S.; 1 ♀ (ASU), site 2 on N slope, hand sampling, 23.08.2016, all leg. P.N., Kh.N., S.N., V.S.; 1 ♀ (ZMUM), 5 ♀♀, 1 juv. (ASU), site 2 on N slope, hand sampling, 23.06.2017, leg. P.N., Kh.N., A.A., E.A.</p><fig id="F3" position="float" orientation="portrait"><label>Figure 6–7.</label><caption><p>Range limits of some millipede species in the study area. <bold>6</bold> Distribution of <italic><tp:taxon-name><tp:taxon-name-part taxon-name-part-type="genus" reg="Leptoiulus">Leptoiulus</tp:taxon-name-part> <tp:taxon-name-part taxon-name-part-type="species" reg="tigirek">tigirek</tp:taxon-name-part></tp:taxon-name></italic> (diamond) <bold>7</bold> Distribution of <italic><tp:taxon-name><tp:taxon-name-part taxon-name-part-type="genus" reg="Sibiriulus">Sibiriulus</tp:taxon-name-part> <tp:taxon-name-part taxon-name-part-type="species" reg="latisupremus">latisupremus</tp:taxon-name-part></tp:taxon-name></italic> (triangle). The new localities are shown in red.</p></caption><graphic xmlns:xlink="http://www.w3.org/1999/xlink" xlink:href="zookeys-741-219-g003.jpg" position="float" orientation="portrait" xlink:type="simple" id="oo_189775.jpg"/></fig></tp:treatment-sec><tp:treatment-sec sec-type="distribution" id="SECID0ECBAE"><title>Distribution.</title><p>Being an Altai endemic, the species has been recorded only in the Altai Province in southwestern Siberia (<xref ref-type="bibr" rid="B26">Mikhaljova et al. 2015</xref>; <xref ref-type="bibr" rid="B31">Nefediev 2016</xref>).</p></tp:treatment-sec><tp:treatment-sec sec-type="remarks" id="SECID0EQBAE"><title>Remarks.</title><p>The julid <italic><tp:taxon-name><tp:taxon-name-part taxon-name-part-type="genus" reg="Leptoiulus">L.</tp:taxon-name-part> <tp:taxon-name-part taxon-name-part-type="species" reg="tigirek">tigirek</tp:taxon-name-part></tp:taxon-name></italic> has been collected outside its <italic>terra typica</italic> for the first time. The above records on the northern slope show the species preference for more humid habitats.</p></tp:treatment-sec><ref-list><ref id="B7"><mixed-citation xmlns:xlink="http://www.w3.org/1999/xlink" xlink:type="simple">
          <person-group><name name-style="western"><surname>Dyachkov</surname><given-names>YuV</given-names></name></person-group> (<year>2014</year>) [Biodiversity and ecological peculiarities of millipedes in the Tigirek State Nature Reserve (<tp:taxon-name><tp:taxon-name-part taxon-name-part-type="class">Diplopoda</tp:taxon-name-part></tp:taxon-name>)]. Lecture abstracts of XIX International ecological student conference “Ecology of Russia and adjacent territories”. Novosibirsk, 41. [in Russian]</mixed-citation></ref><ref id="B32"><mixed-citation xmlns:xlink="http://www.w3.org/1999/xlink" xlink:type="simple">
          <person-group><name name-style="western"><surname>Nefediev</surname><given-names>PS</given-names></name><name name-style="western"><surname>Dyachkov</surname><given-names>YuV</given-names></name><name name-style="western"><surname>Nefedieva</surname><given-names>JS</given-names></name></person-group> (<year>2014a</year>) <source>Fauna and ecology of millipedes (<tp:taxon-name><tp:taxon-name-part taxon-name-part-type="class">Diplopoda</tp:taxon-name-part></tp:taxon-name>) in the Tigirek State Nature Reserve, Russian Altai. In: Tuf IH, Tajovský K (Eds) 16th International Congress of Myriapodology. Book of Abstracts.</source> <publisher-name>Institute of Soil Biology</publisher-name>, <publisher-loc>BC ASCR &amp; Faculty of Science, Palacký University, Olomouc</publisher-loc>, <size units="page">63 pp</size>.</mixed-citation></ref><ref id="B31"><mixed-citation xmlns:xlink="http://www.w3.org/1999/xlink" xlink:type="simple">
          <person-group><name name-style="western"><surname>Nefediev</surname><given-names>PS</given-names></name></person-group> (<year>2016</year>) [Leptoyulyus tigirekskii (<italic><tp:taxon-name><tp:taxon-name-part taxon-name-part-type="genus">Leptoiulus</tp:taxon-name-part> <tp:taxon-name-part taxon-name-part-type="species">tigirek</tp:taxon-name-part></tp:taxon-name></italic>)]. Red Data Book of the Altai Province. Volume 2. Rare and endangered species of animals. Altai State University Publ., Barnaul, 30–31. [in Russian]</mixed-citation></ref><ref id="B21"><mixed-citation xmlns:xlink="http://www.w3.org/1999/xlink" xlink:type="simple">
          <person-group><name name-style="western"><surname>Mikhaljova</surname><given-names>EV</given-names></name></person-group> (<year>2017</year>) <source>[The millipede fauna (<tp:taxon-name><tp:taxon-name-part taxon-name-part-type="class">Diplopoda</tp:taxon-name-part></tp:taxon-name>) of the Asian part of Russia].</source> <publisher-name>Dalnauka Publ.</publisher-name>, <publisher-loc>Vladivostok</publisher-loc>, <size units="page">336 pp</size>. [in Russian, with English summary]</mixed-citation></ref><ref id="B34"><mixed-citation xmlns:xlink="http://www.w3.org/1999/xlink" xlink:type="simple">
          <person-group><name name-style="western"><surname>Nefediev</surname><given-names>PS</given-names></name><name name-style="western"><surname>Farzalieva</surname><given-names>GSh</given-names></name><name name-style="western"><surname>Tuf</surname><given-names>IH</given-names></name><name name-style="western"><surname>Nedoev</surname><given-names>HKh</given-names></name><name name-style="western"><surname>Niyazov</surname><given-names>ST</given-names></name></person-group> (<year>2017c</year>) Millipede and centipede assemblages on the northern and southern slopes of the lowland Altais, southwestern Siberia, Russia (<tp:taxon-name><tp:taxon-name-part taxon-name-part-type="class">Diplopoda</tp:taxon-name-part></tp:taxon-name>, <tp:taxon-name><tp:taxon-name-part taxon-name-part-type="class">Chilopoda</tp:taxon-name-part></tp:taxon-name>). Tropical Natural History. Suppl. 5. Book of Abstracts. 17th International Congress of Myriapodology, Krabi, Thailand, 13.</mixed-citation></ref><ref id="B26"><mixed-citation xmlns:xlink="http://www.w3.org/1999/xlink" xlink:type="simple">
          <person-group><name name-style="western"><surname>Mikhaljova</surname><given-names>EV</given-names></name><name name-style="western"><surname>Nefediev</surname><given-names>PS</given-names></name><name name-style="western"><surname>Nefedieva</surname><given-names>JS</given-names></name><name name-style="western"><surname>Dyachkov</surname><given-names>YuV</given-names></name></person-group> (<year>2015</year>) <article-title>Genus <italic><tp:taxon-name><tp:taxon-name-part taxon-name-part-type="genus">Leptoiulus</tp:taxon-name-part></tp:taxon-name></italic> Verhoeff, 1894 new to the fauna of the Asian part of Russia, with description of a new species from the Altai and its comparison with the European <italic><tp:taxon-name><tp:taxon-name-part taxon-name-part-type="genus">Leptoiulus</tp:taxon-name-part> <tp:taxon-name-part taxon-name-part-type="species">trilineatus</tp:taxon-name-part></tp:taxon-name></italic> (C.L. Koch, 1847) (<tp:taxon-name><tp:taxon-name-part taxon-name-part-type="class">Diplopoda</tp:taxon-name-part></tp:taxon-name>, <tp:taxon-name><tp:taxon-name-part taxon-name-part-type="order">Julida</tp:taxon-name-part></tp:taxon-name>, <tp:taxon-name><tp:taxon-name-part taxon-name-part-type="family">Julidae</tp:taxon-name-part></tp:taxon-name>).</article-title> <source>Zootaxa</source> <volume>3974</volume>(<issue>2</issue>): <fpage>267</fpage>–<lpage>276</lpage>. <ext-link xlink:type="simple" ext-link-type="doi" xlink:href="10.11646/zootaxa.3974.2.10">https://doi.org/10.11646/zootaxa.3974.2.10</ext-link></mixed-citation></ref></ref-list></tp:taxon-treatment>
