# Supplementary material for: Millipede and centipede assemblages on the northern and southern slopes of the lowland Altais, southwestern Siberia, Russia (Diplopoda, Chilopoda)
Source: Zookeys. 2018 Mar 7;(741):219–54. doi: 10.3897/zookeys.741.21936 (PMC5904556; doi:10.3897/zookeys.741.21936)
Supplement: XML Treatment for Megaphyllum sjaelandicum [file zookeys.741.21936-treatment2.xml]

<!DOCTYPE tp:taxon-treatment
  PUBLIC "-//TaxonX//DTD Taxonomic Treatment Publishing DTD v0 20100105//EN" "tax-treatment-NSO.dtd">
<tp:taxon-treatment xmlns:tp="http://www.plazi.org/taxpub"><tp:treatment-meta><kwd-group><label>Taxon classification</label><kwd><named-content xmlns:xlink="http://www.w3.org/1999/xlink" content-type="kingdom">Animalia</named-content></kwd><kwd><named-content xmlns:xlink="http://www.w3.org/1999/xlink" content-type="order">Julida</named-content></kwd><kwd><named-content xmlns:xlink="http://www.w3.org/1999/xlink" content-type="family">Julidae</named-content></kwd></kwd-group><mixed-citation publication-type="journal"><person-group><name><surname>Nefediev</surname><given-names>Pavel S.</given-names></name><name><surname>Farzalieva</surname><given-names>Gyulli Sh.</given-names></name><name><surname>Tuf</surname><given-names>Ivan H.</given-names></name><name><surname>Nedoev</surname><given-names>Khozhiakbar Kh.</given-names></name><name><surname>Niyazov</surname><given-names>Saparmurad T.</given-names></name></person-group><article-title>Millipede and centipede assemblages on the northern and southern slopes of the lowland Altais, southwestern Siberia, Russia (<tp:taxon-name><tp:taxon-name-part taxon-name-part-type="class">Diplopoda</tp:taxon-name-part></tp:taxon-name>, <tp:taxon-name><tp:taxon-name-part taxon-name-part-type="class">Chilopoda</tp:taxon-name-part></tp:taxon-name>)</article-title><source>Zookeys</source><day>7</day><month>3</month><year>2018</year><volume>2018</volume><issue>741</issue><fpage>219</fpage><lpage>254</lpage><pub-id pub-id-type="doi">10.3897/zookeys.741.21936</pub-id></mixed-citation></tp:treatment-meta><tp:nomenclature><tp:taxon-name>
              <tp:taxon-name-part taxon-name-part-type="genus" reg="Megaphyllum">Megaphyllum</tp:taxon-name-part>
              <tp:taxon-name-part taxon-name-part-type="species" reg="sjaelandicum">sjaelandicum</tp:taxon-name-part>
            </tp:taxon-name><tp:taxon-authority>(Meinert, 1868)</tp:taxon-authority><tp:nomenclature-citation-list><tp:nomenclature-citation><tp:taxon-name>
                  <tp:taxon-name-part taxon-name-part-type="genus" reg="Megaphyllum">Megaphyllum</tp:taxon-name-part> <tp:taxon-name-part taxon-name-part-type="species" reg="sjaelandicum">sjaelandicum</tp:taxon-name-part></tp:taxon-name><comment>(Meinert, 1868) – <xref ref-type="bibr" rid="B24">Mikhaljova et al. 2007</xref>: 62, fig; <xref ref-type="bibr" rid="B40">Nefediev and Nefedieva 2007b</xref>: 162; <xref ref-type="bibr" rid="B43">2008b</xref>: 62; <xref ref-type="bibr" rid="B1">Babenko et al. 2009</xref>: 183; <xref ref-type="bibr" rid="B19">Mikhaljova 2013</xref>: 9; <xref ref-type="bibr" rid="B20">2016</xref>: 7; <xref ref-type="bibr" rid="B21">2017</xref>: 97, 98: figs, 56: map; <xref ref-type="bibr" rid="B32">Nefediev et al. 2014a</xref>: 63; <xref ref-type="bibr" rid="B34">2017c</xref>: 13.</comment></tp:nomenclature-citation></tp:nomenclature-citation-list></tp:nomenclature><tp:treatment-sec sec-type="material" id="SECID0E3EAE"><title>Material examined</title><p>(all from Russia, southwestern Siberia, Altai Province, Charysh District, ca. 4.5 km SE of Charyshskoye Village). 16 juv. (ASU), site 1 on S slope, 13.07.2015; 1 ♂, 1 ♀, 1 juv. (ZMUM), <italic><tp:taxon-name><tp:taxon-name-part taxon-name-part-type="genus" reg="Betula">Betula</tp:taxon-name-part> <tp:taxon-name-part taxon-name-part-type="species" reg="pendula">pendula</tp:taxon-name-part></tp:taxon-name></italic> and <italic><tp:taxon-name><tp:taxon-name-part taxon-name-part-type="genus" reg="Populus">Populus</tp:taxon-name-part> <tp:taxon-name-part taxon-name-part-type="species" reg="tremula">tremula</tp:taxon-name-part></tp:taxon-name></italic> stand on N slope, <named-content xmlns:xlink="http://www.w3.org/1999/xlink" content-type="dwc:verbatimCoordinates" xlink:type="simple"><named-content content-type="geo-json" specific-use="{&#34;type&#34;:&#34;Point&#34;,&#34;coordinates&#34;:[83.623111,51.359389]}" id="NCID0E2FAE" xlink:type="simple">51°21'33.8"N, 83°37'23.2"E</named-content></named-content>, 518 m a.s.l., 14.07.2015, all leg. P.N.; 3 juv. (ASU), foot of S slope of mountain, <italic><tp:taxon-name><tp:taxon-name-part taxon-name-part-type="genus" reg="Padus">Padus</tp:taxon-name-part> <tp:taxon-name-part taxon-name-part-type="species" reg="avium">avium</tp:taxon-name-part></tp:taxon-name></italic> and <italic><tp:taxon-name><tp:taxon-name-part taxon-name-part-type="genus" reg="Populus">Populus</tp:taxon-name-part> <tp:taxon-name-part taxon-name-part-type="species" reg="tremula">tremula</tp:taxon-name-part></tp:taxon-name></italic> stand near brook, hand sampling, 31.05.2016; 12 juv. (ASU), site 1 on S slope, soil sample 1 (0–10 cm deep), 31.05.2016; 2 juv. (ASU), site 1 on S slope, soil sample 2 (0–10 cm deep), 31.05.2016; 2 juv. (ASU), site 1 on S slope, soil sample 3 (0–10 cm deep), 31.05.2016; 5 juv. (ASU), site 1 on S slope, soil sample 4 (0–10 cm deep), 1.06.2016; 5 juv. (ASU), site 1 on S slope, soil sample 5 (0–10 cm deep), 1.06.2016; 1 juv. (ASU), S slope between site 1 and site 2, broad gully with <italic><tp:taxon-name><tp:taxon-name-part taxon-name-part-type="genus" reg="Padus">Padus</tp:taxon-name-part> <tp:taxon-name-part taxon-name-part-type="species" reg="avium">avium</tp:taxon-name-part></tp:taxon-name></italic>, hand sampling, 1.06.2016; 43 juv. (ASU), site 1 on S slope, hand sampling, 1.06.2016; 9 juv. (ASU), site 2 on S slope, soil sample 1 (0–10 cm deep), 1.06.2016; 11 juv. <!--PageBreak-->(ASU), site 2 on S slope, soil sample 2 (0–10 cm deep), 1.06.2016; 4 juv. (ASU), site 2 on S slope, soil sample 3 (0–10 cm deep), 1.06.2016; 2 juv. (ASU), site 2 on S slope, soil sample 4 (0–10 cm deep), 1.06.2016; 3 juv. (ASU), site 2 on S slope, soil sample 5 (0–10 cm deep), 1.06.2016; 4 juv. (ASU), site 2 on S slope, hand sampling, 1.06.2016; 3 juv. (ASU), site 2 on N slope, soil sample 2 (0–10 cm deep), 2.06.2016; 3 juv. (ASU), site 2 on N slope, hand sampling, 2.06.2016, all leg. P.N., Kh.N., S.N., V.S.; 1 ♀ (ASU), <italic><tp:taxon-name><tp:taxon-name-part taxon-name-part-type="genus" reg="Betula">Betula</tp:taxon-name-part> <tp:taxon-name-part taxon-name-part-type="species" reg="pendula">pendula</tp:taxon-name-part></tp:taxon-name></italic> and <italic><tp:taxon-name><tp:taxon-name-part taxon-name-part-type="genus" reg="Populus">Populus</tp:taxon-name-part> <tp:taxon-name-part taxon-name-part-type="species" reg="tremula">tremula</tp:taxon-name-part></tp:taxon-name></italic> stand on N slope, <named-content xmlns:xlink="http://www.w3.org/1999/xlink" content-type="dwc:verbatimCoordinates" xlink:type="simple"><named-content content-type="geo-json" specific-use="{&#34;type&#34;:&#34;Point&#34;,&#34;coordinates&#34;:[83.623111,51.359389]}" id="NCID0E3HAE" xlink:type="simple">51°21'33.8"N, 83°37'23.2"E</named-content></named-content>, 518 m a.s.l., 12.07.2016, leg. P.N.; 1 ♂, 6 juv., 1 fragm. (ASU), site 1 on S slope, soil sample 1 (0–10 cm deep), 12.07.2016; 2 juv., 1 fragm. (ASU), site 1 on S slope, soil sample 1 (10–20 cm deep), 12.07.2016; 3 juv. (ASU), site 1 on S slope, soil sample 2 (0–10 cm deep), 12.07.2016; 1 ♂, 1 ♀ (ASU), site 1 on S slope, soil sample 2 (10–20 cm deep), 12.07.2016; 1 ♀, 3 juv. (ASU), site 1 on S slope, soil sample 3 (0–10 cm deep), 12.07.2016; 1 ♀, 2 juv. (ASU), site 1 on S slope, soil sample 3 (10–20 cm deep), 12.07.2016; 3 ♀♀, 8 juv. (ASU), site 1 on S slope, soil sample 5 (0–10 cm deep), 12.07.2016; 11 juv. (ASU), site 1 on S slope, hand sampling, 12.07.2016; 1 ♀, 1 juv. (ASU), site 2 on S slope, soil sample 2 (0–10 cm deep), 12.07.2016; 1 juv. (ASU), site 2 on S slope, soil sample 4 (0–10 cm deep), 12.07.2016; 1 ♂, 1 ♀ (ASU), site 2 on S slope, soil sample 5 (0–10 cm deep), 12.07.2016; 1 ♂, 1 fragm. (ASU), site 2 on N slope, soil sample 1 (0–10 cm deep), 13.07.2016; 1 juv. (ASU), site 2 on N slope, soil sample 1 (10–20 cm deep), 13.07.2016; 1 ♂ (ASU), site 2 on N slope, soil sample 2 (litter), 13.07.2016; 1 ♀, 2 juv. (ASU), site 2 on N slope, soil sample 2 (0–10 cm deep), 13.07.2016; 2 juv. (ASU), site 2 on N slope, soil sample 3 (0–10 cm deep), 13.07.2016; 1 ♂ (ASU), site 2 on N slope, soil sample 4 (litter), 13.07.2016; 1 juv. (ASU), site 2 on N slope, soil sample 4 (0–10 cm deep), 13.07.2016, all leg. Kh.N., S.N., V.S.; 2 juv. (ASU), site 1 on S slope, soil sample 1 (0–10 cm deep), 22.08.2016; 2 juv. (ASU), site 1 on S slope, soil sample 2 (0–10 cm deep), 22.08.2016; 2 juv. (ASU), site 1 on S slope, soil sample 3 (0–10 cm deep), 22.08.2016; 2 ♀♀, 3 juv. (ASU), site 1 on S slope, soil sample 4 (0–10 cm deep), 22.08.2016; 4 juv. (ASU), site 1 on S slope, soil sample 5 (0–10 cm deep), 22.08.2016; 1 ♂, 2 ♀♀, 3 juv. (ASU), site 2 on S slope, soil sample 2 (0–10 cm deep), 22.08.2016; 1 ♂, 1 ♀, 5 juv. (ASU), site 2 on S slope, soil sample 3 (0–10 cm deep), 22.08.2016; 2 ♀♀ (ASU), site 2 on S slope, soil sample 4 (0–10 cm deep), 23.08.2016; 1 ♀, 1 juv. (ASU), site 2 on S slope, soil sample 5 (0–10 cm deep), 23.08.2016; 1 ♀, 1 juv. (ASU), site 2 on N slope, soil sample 1 (0–10 cm deep), 23.08.2016; 1 juv., 1 fragm. (ASU), site 2 on N slope, soil sample 4 (0–10 cm deep), 23.08.2016; 1 ♂ (ASU), site 2 on N slope, soil sample 5 (0–10 cm deep), 23.08.2016; 1 ♀ (ASU), site 2 on N slope, hand sampling, 23.08.2016, all leg. P.N., Kh.N., S.N., V.S.; 1 ♀, 1 fragm. (ASU), <italic><tp:taxon-name><tp:taxon-name-part taxon-name-part-type="genus" reg="Betula">Betula</tp:taxon-name-part> <tp:taxon-name-part taxon-name-part-type="species" reg="pendula">pendula</tp:taxon-name-part></tp:taxon-name></italic> and <italic><tp:taxon-name><tp:taxon-name-part taxon-name-part-type="genus" reg="Populus">Populus</tp:taxon-name-part> <tp:taxon-name-part taxon-name-part-type="species" reg="tremula">tremula</tp:taxon-name-part></tp:taxon-name></italic> stand on N slope, <named-content xmlns:xlink="http://www.w3.org/1999/xlink" content-type="dwc:verbatimCoordinates" xlink:type="simple"><named-content content-type="geo-json" specific-use="{&#34;type&#34;:&#34;Point&#34;,&#34;coordinates&#34;:[83.623111,51.359389]}" id="NCID0E1IAE" xlink:type="simple">51°21'33.8"N, 83°37'23.2"E</named-content></named-content>, 518 m a.s.l., hand sampling, 20.06.2017; 1 juv. (ASU), site 2 on S slope, hand sampling, 24.06.2017, all leg. P.N.</p></tp:treatment-sec><tp:treatment-sec sec-type="distribution" id="SECID0E6IAE"><title>Distribution.</title><p>European–Western Siberian temperate range: this species appears to be widespread from northern and central Europe (Scandinavia, Finland, the Baltics, <!--PageBreak-->Germany, Poland, Belarus) through European Russia and the Urals to East Kazakhstan and SW Siberia (Altai Province, Republic of Altai and Novosibirsk Area).</p></tp:treatment-sec><tp:treatment-sec sec-type="remarks" id="SECID0EHJAE"><title>Remarks.</title><p>In the study area, <italic><tp:taxon-name><tp:taxon-name-part taxon-name-part-type="genus" reg="Megaphyllum">M.</tp:taxon-name-part> <tp:taxon-name-part taxon-name-part-type="species" reg="sjaelandicum">sjaelandicum</tp:taxon-name-part></tp:taxon-name></italic> dominates habitats on the southern slope, where its abundance reaches up to 22 ind./m<sup>2</sup>.</p></tp:treatment-sec><ref-list><ref id="B24"><mixed-citation xmlns:xlink="http://www.w3.org/1999/xlink" xlink:type="simple">
          <person-group><name name-style="western"><surname>Mikhaljova</surname><given-names>EV</given-names></name><name name-style="western"><surname>Nefediev</surname><given-names>PS</given-names></name><name name-style="western"><surname>Nefedieva</surname><given-names>JS</given-names></name></person-group> (<year>2007</year>) <article-title>New data on millipedes of the family <tp:taxon-name><tp:taxon-name-part taxon-name-part-type="family">Julidae</tp:taxon-name-part></tp:taxon-name> (<tp:taxon-name><tp:taxon-name-part taxon-name-part-type="class">Diplopoda</tp:taxon-name-part></tp:taxon-name>, <tp:taxon-name><tp:taxon-name-part taxon-name-part-type="order">Julida</tp:taxon-name-part></tp:taxon-name>) from Altai, Siberia.</article-title> <source>Zootaxa</source> <volume>1541</volume>: <fpage>57</fpage>–<lpage>63</lpage>.</mixed-citation></ref><ref id="B40"><mixed-citation xmlns:xlink="http://www.w3.org/1999/xlink" xlink:type="simple">
          <person-group><name name-style="western"><surname>Nefediev</surname><given-names>PS</given-names></name><name name-style="western"><surname>Nefedieva</surname><given-names>JS</given-names></name></person-group> (<year>2007b</year>) [Biogeographical characteristic of millipede fauna in the south-east of Western Siberia]. Biodiversity of invertebrate animals. Proceedings of II All-Russian School Conference «Conceptual and applied aspects of scientific investigations and education in invertebrate zoology». Deltaplan Publ., Tomsk, 159–164. [in Russian]</mixed-citation></ref><ref id="B43"><mixed-citation xmlns:xlink="http://www.w3.org/1999/xlink" xlink:type="simple">
          <person-group><name name-style="western"><surname>Nefediev</surname><given-names>PS</given-names></name><name name-style="western"><surname>Nefedieva</surname><given-names>JS</given-names></name></person-group> (<year>2008b</year>) Zoogeographical analysis of the millipede fauna (<tp:taxon-name><tp:taxon-name-part taxon-name-part-type="class">Diplopoda</tp:taxon-name-part></tp:taxon-name>) in the south-east of Western Siberia. <tp:taxon-name><tp:taxon-name-part taxon-name-part-type="subphylum">Myriapoda</tp:taxon-name-part></tp:taxon-name> and <tp:taxon-name><tp:taxon-name-part taxon-name-part-type="phylum">Onychophora</tp:taxon-name-part></tp:taxon-name> of the World Diversity, Biology and Importance. Abstracts of 14th International Congress of Myriapodology. Staatliches Museum für Naturkunde, Görlitz. Peckiana 6: 62.</mixed-citation></ref><ref id="B1"><mixed-citation xmlns:xlink="http://www.w3.org/1999/xlink" xlink:type="simple">
          <person-group><name name-style="western"><surname>Babenko</surname><given-names>AS</given-names></name><name name-style="western"><surname>Nefediev</surname><given-names>PS</given-names></name><name name-style="western"><surname>Nefedieva</surname><given-names>JS</given-names></name></person-group> (<year>2009</year>) <article-title>[The fauna and population dynamics of millipedes (<tp:taxon-name><tp:taxon-name-part taxon-name-part-type="class">Diplopoda</tp:taxon-name-part></tp:taxon-name>) in Salair chern taiga].</article-title> <source>Vestnik Tomskogo gosudarstvennogo universiteta, Seriya biologiya</source> <volume>319</volume>: <fpage>182</fpage>–<lpage>185</lpage>. [in Russian]</mixed-citation></ref><ref id="B19"><mixed-citation xmlns:xlink="http://www.w3.org/1999/xlink" xlink:type="simple">
          <person-group><name name-style="western"><surname>Mikhaljova</surname><given-names>EV</given-names></name></person-group> (<year>2013</year>) <article-title>New data on the millipede fauna (<tp:taxon-name><tp:taxon-name-part taxon-name-part-type="class">Diplopoda</tp:taxon-name-part></tp:taxon-name>) of Altai, Russia.</article-title> <source>Far Eastern Entomologist</source> <volume>265</volume>: <fpage>1</fpage>–<lpage>10</lpage>.</mixed-citation></ref><ref id="B20"><mixed-citation xmlns:xlink="http://www.w3.org/1999/xlink" xlink:type="simple">
          <person-group><name name-style="western"><surname>Mikhaljova</surname><given-names>EV</given-names></name></person-group> (<year>2016</year>) <article-title>New species and new records of millipedes (<tp:taxon-name><tp:taxon-name-part taxon-name-part-type="class">Diplopoda</tp:taxon-name-part></tp:taxon-name>) from the Asian part of Russia.</article-title> <source>Far Eastern Entomologist</source> <volume>316</volume>: <fpage>1</fpage>–<lpage>25</lpage>.</mixed-citation></ref><ref id="B21"><mixed-citation xmlns:xlink="http://www.w3.org/1999/xlink" xlink:type="simple">
          <person-group><name name-style="western"><surname>Mikhaljova</surname><given-names>EV</given-names></name></person-group> (<year>2017</year>) <source>[The millipede fauna (<tp:taxon-name><tp:taxon-name-part taxon-name-part-type="class">Diplopoda</tp:taxon-name-part></tp:taxon-name>) of the Asian part of Russia].</source> <publisher-name>Dalnauka Publ.</publisher-name>, <publisher-loc>Vladivostok</publisher-loc>, <size units="page">336 pp</size>. [in Russian, with English summary]</mixed-citation></ref><ref id="B32"><mixed-citation xmlns:xlink="http://www.w3.org/1999/xlink" xlink:type="simple">
          <person-group><name name-style="western"><surname>Nefediev</surname><given-names>PS</given-names></name><name name-style="western"><surname>Dyachkov</surname><given-names>YuV</given-names></name><name name-style="western"><surname>Nefedieva</surname><given-names>JS</given-names></name></person-group> (<year>2014a</year>) <source>Fauna and ecology of millipedes (<tp:taxon-name><tp:taxon-name-part taxon-name-part-type="class">Diplopoda</tp:taxon-name-part></tp:taxon-name>) in the Tigirek State Nature Reserve, Russian Altai. In: Tuf IH, Tajovský K (Eds) 16th International Congress of Myriapodology. Book of Abstracts.</source> <publisher-name>Institute of Soil Biology</publisher-name>, <publisher-loc>BC ASCR &amp; Faculty of Science, Palacký University, Olomouc</publisher-loc>, <size units="page">63 pp</size>.</mixed-citation></ref><ref id="B34"><mixed-citation xmlns:xlink="http://www.w3.org/1999/xlink" xlink:type="simple">
          <person-group><name name-style="western"><surname>Nefediev</surname><given-names>PS</given-names></name><name name-style="western"><surname>Farzalieva</surname><given-names>GSh</given-names></name><name name-style="western"><surname>Tuf</surname><given-names>IH</given-names></name><name name-style="western"><surname>Nedoev</surname><given-names>HKh</given-names></name><name name-style="western"><surname>Niyazov</surname><given-names>ST</given-names></name></person-group> (<year>2017c</year>) Millipede and centipede assemblages on the northern and southern slopes of the lowland Altais, southwestern Siberia, Russia (<tp:taxon-name><tp:taxon-name-part taxon-name-part-type="class">Diplopoda</tp:taxon-name-part></tp:taxon-name>, <tp:taxon-name><tp:taxon-name-part taxon-name-part-type="class">Chilopoda</tp:taxon-name-part></tp:taxon-name>). Tropical Natural History. Suppl. 5. Book of Abstracts. 17th International Congress of Myriapodology, Krabi, Thailand, 13.</mixed-citation></ref></ref-list></tp:taxon-treatment>
