# Supplementary material for: Millipede and centipede assemblages on the northern and southern slopes of the lowland Altais, southwestern Siberia, Russia (Diplopoda, Chilopoda)
Source: Zookeys. 2018 Mar 7;(741):219–54. doi: 10.3897/zookeys.741.21936 (PMC5904556; doi:10.3897/zookeys.741.21936)
Supplement: XML Treatment for Sibiriulus latisupremus [file zookeys.741.21936-treatment3.xml]

<!DOCTYPE tp:taxon-treatment
  PUBLIC "-//TaxonX//DTD Taxonomic Treatment Publishing DTD v0 20100105//EN" "tax-treatment-NSO.dtd">
<tp:taxon-treatment xmlns:tp="http://www.plazi.org/taxpub"><tp:treatment-meta><kwd-group><label>Taxon classification</label><kwd><named-content xmlns:xlink="http://www.w3.org/1999/xlink" content-type="kingdom">Animalia</named-content></kwd><kwd><named-content xmlns:xlink="http://www.w3.org/1999/xlink" content-type="order">Julida</named-content></kwd><kwd><named-content xmlns:xlink="http://www.w3.org/1999/xlink" content-type="family">Julidae</named-content></kwd></kwd-group><mixed-citation publication-type="journal"><person-group><name><surname>Nefediev</surname><given-names>Pavel S.</given-names></name><name><surname>Farzalieva</surname><given-names>Gyulli Sh.</given-names></name><name><surname>Tuf</surname><given-names>Ivan H.</given-names></name><name><surname>Nedoev</surname><given-names>Khozhiakbar Kh.</given-names></name><name><surname>Niyazov</surname><given-names>Saparmurad T.</given-names></name></person-group><article-title>Millipede and centipede assemblages on the northern and southern slopes of the lowland Altais, southwestern Siberia, Russia (<tp:taxon-name><tp:taxon-name-part taxon-name-part-type="class">Diplopoda</tp:taxon-name-part></tp:taxon-name>, <tp:taxon-name><tp:taxon-name-part taxon-name-part-type="class">Chilopoda</tp:taxon-name-part></tp:taxon-name>)</article-title><source>Zookeys</source><day>7</day><month>3</month><year>2018</year><volume>2018</volume><issue>741</issue><fpage>219</fpage><lpage>254</lpage><pub-id pub-id-type="doi">10.3897/zookeys.741.21936</pub-id></mixed-citation></tp:treatment-meta><tp:nomenclature><tp:taxon-name>
              <tp:taxon-name-part taxon-name-part-type="genus" reg="Sibiriulus">Sibiriulus</tp:taxon-name-part>
              <tp:taxon-name-part taxon-name-part-type="species" reg="latisupremus">latisupremus</tp:taxon-name-part>
            </tp:taxon-name><tp:taxon-authority>Mikhaljova, Nefediev &amp; Nefedieva, 2014</tp:taxon-authority><xref ref-type="fig" rid="F3">Figure 7</xref><!--PageBreak--><tp:nomenclature-citation-list><tp:nomenclature-citation><tp:taxon-name>
                  <tp:taxon-name-part taxon-name-part-type="genus" reg="Sibiriulus">Sibiriulus</tp:taxon-name-part> <tp:taxon-name-part taxon-name-part-type="species" reg="multinicus">multinicus</tp:taxon-name-part></tp:taxon-name><comment>pro parte – <xref ref-type="bibr" rid="B23">Mikhaljova and Nefediev 2003</xref>: 85, figs 1–3; <xref ref-type="bibr" rid="B24">Mikhaljova et al. 2007</xref>: 60, 61: figs 12–14, 18.</comment></tp:nomenclature-citation><tp:nomenclature-citation><tp:taxon-name>
                  <tp:taxon-name-part taxon-name-part-type="genus" reg="Sibiriulus">Sibiriulus</tp:taxon-name-part> <tp:taxon-name-part taxon-name-part-type="species" reg="latisupremus">latisupremus</tp:taxon-name-part></tp:taxon-name><comment>Mikhaljova, Nefediev &amp; Nefedieva, 2014: 35, 36–38: figs, 51: map.</comment></tp:nomenclature-citation><tp:nomenclature-citation><tp:taxon-name>
                  <tp:taxon-name-part taxon-name-part-type="genus" reg="Sibiriulus">Sibiriulus</tp:taxon-name-part> <tp:taxon-name-part taxon-name-part-type="species" reg="latisupremus">latisupremus</tp:taxon-name-part></tp:taxon-name><comment>– <xref ref-type="bibr" rid="B21">Mikhaljova 2017</xref>: 90, 91: figs, insets 741, 743, 748, 752, 753, 785, 786, 92: map; <xref ref-type="bibr" rid="B34">Nefediev et al. 2017c</xref>: 13.</comment></tp:nomenclature-citation></tp:nomenclature-citation-list></tp:nomenclature><tp:treatment-sec sec-type="material" id="SECID0EGNAE"><title>Material examined</title><p>(all from Russia, southwestern Siberia, Altai Province, Charysh District, ca. 4.5 km SE of Charyshskoye Village). 1 ♂, 3 ♀♀, 1 juv. (ASU), site 1 on S slope, 13.07.2015; 3 ♀♀ (ASU), site 1 on S slope, 13.07.2015, all leg. P.N.; 1 ♂ (ASU), foot of S slope of mountain, <italic><tp:taxon-name><tp:taxon-name-part taxon-name-part-type="genus" reg="Padus">Padus</tp:taxon-name-part> <tp:taxon-name-part taxon-name-part-type="species" reg="avium">avium</tp:taxon-name-part></tp:taxon-name></italic> and <italic><tp:taxon-name><tp:taxon-name-part taxon-name-part-type="genus" reg="Populus">Populus</tp:taxon-name-part> <tp:taxon-name-part taxon-name-part-type="species" reg="tremula">tremula</tp:taxon-name-part></tp:taxon-name></italic> stand near brook, hand sampling, 31.05.2016; 4 ♀♀ (ASU), site 1 on S slope, soil sample 1 (0–10 cm deep), 31.05.2016; 2 ♂♂, 2 ♀♀, 2 juv. (ASU), site 1 on S slope, soil sample 2 (0–10 cm deep), 31.05.2016; 2 ♀♀, 1 fragm. (ASU), site 1 on S slope, soil sample 3 (0–10 cm deep), 31.05.2016; 1 ♀, 1 fragm. (ASU), site 1 on S slope, soil sample 3 (10–20 cm deep), 31.05.2016; 3 ♂♂, 2 ♀♀, 1 juv. (ASU), site 1 on S slope, soil sample 4 (0–10 cm deep), 1.06.2016; 2 ♂♂, 1 ♀ (ASU), site 1 on S slope, soil sample 4 (10–20 cm deep), 1.06.2016; 3 ♀♀, 2 juv., 1 fragm. (ASU), site 1 on S slope, soil sample 5 (0–10 cm deep), 1.06.2016; 6 ♂♂, 9 ♀♀, 3 juv. (ASU), site 1 on S slope, hand sampling, 1.06.2016; 2 juv. (ASU), site 2 on S slope, soil sample 1 (0–10 cm deep), 1.06.2016; 1 ♀ (ASU), site 2 on S slope, soil sample 2 (0–10 cm deep), 1.06.2016; 1 juv. (ASU), site 2 on S slope, soil sample 3 (0–10 cm deep), 1.06.2016; 1 ♂, 6 ♀♀, 2 juv. (ASU), site 2 on S slope, soil sample 4 (0–10 cm deep), 1.06.2016; 3 ♀♀, 1 juv. (ASU), site 2 on S slope, hand sampling, 1.06.2016; 1 ♀, 1 juv., 1 fragm. (ASU), site 1 on N slope, soil sample 1 (litter), 2.06.2016; 1 ♂, 4 ♀♀, 4 juv. (ASU), site 1 on N slope, soil sample 1 (0–10 cm deep), 2.06.2016; 1 fragm. (ASU), site 1 on N slope, soil sample 2 (litter), 2.06.2016; 2 ♂♂, 3 ♀♀, 3 juv., 1 fragm. (ASU), site 1 on N slope, soil sample 2 (0–10 cm deep), 2.06.2016; 2 ♀♀ (ASU), site 1 on N slope, soil sample 3 (litter), 2.06.2016; 1 juv. (ASU), site 1 on N slope, soil sample 3 (0–10 cm deep), 2.06.2016; 1 ♀, 1 juv. (ASU), site 1 on N slope, soil sample 4 (litter), 2.06.2016; 1 ♀, 1 fragm. (ASU), site 1 on N slope, soil sample 4 (0–10 cm deep), 2.06.2016; 1 juv. (ASU), site 1 on N slope, soil sample 4 <!--PageBreak-->(10–20 cm deep), 2.06.2016; 1 juv. (ASU), site 1 on N slope, soil sample 5 (litter), 2.06.2016; 2 ♀♀, 2 juv. (ASU), site 1 on N slope, soil sample 5 (0–10 cm deep), 2.06.2016; 1 ♂, 12 ♀♀ (ASU), site 1 on N slope, hand sampling, 2.06.2016; 1 ♀, 2 juv. (ASU), site 2 on N slope, soil sample 1 (0–10 cm deep), 2.06.2016; 1 ♀ (ASU), site 2 on N slope, soil sample 4 (litter), 2.06.2016; 1 juv. (ASU), site 2 on N slope, soil sample 4 (0–10 cm deep), 2.06.2016, all leg. P.N., Kh.N., S.N., V.S.; 8 ♂♂, 5 ♀♀ (ASU), site 1 on N slope, hand sampling, 22.06.2016, leg. Kh.N.; 2 juv. (ASU), site 1 on S slope, soil sample 1 (0–10 cm deep), 12.07.2016; 1 juv. (ASU), site 1 on S slope, soil sample 1 (10–20 cm deep), 12.07.2016; 1 ♀, 3 juv. (ASU), site 1 on S slope, soil sample 2 (0–10 cm deep), 12.07.2016; 2 juv. (ASU), site 1 on S slope, soil sample 2 (10–20 cm deep), 12.07.2016; 1 juv. (ASU), site 1 on S slope, soil sample 3 (0–10 cm deep), 12.07.2016; 4 juv. (ASU), site 1 on S slope, soil sample 4 (0–10 cm deep), 12.07.2016; 1 ♀, 1 juv. (ASU), site 1 on S slope, soil sample 4 (10–20 cm deep), 12.07.2016; 1 ♂, 1 ♀, 3 juv. (ASU), site 1 on S slope, soil sample 5 (0–10 cm deep), 12.07.2016; 2 ♂♂ (ASU), site 2 on S slope, soil sample 2 (0–10 cm deep), 12.07.2016; 1 ♀ (ASU), site 2 on S slope, soil sample 2 (10–20 cm deep), 12.07.2016; 3 juv. (ASU), site 2 on S slope, soil sample 3 (0–10 cm deep), 12.07.2016; 2 juv. (ASU), site 2 on S slope, soil sample 4 (0–10 cm deep), 12.07.2016; 2 ♂♂, 6 juv. (ASU), site 1 on N slope, soil sample 1 (0–10 cm deep), 13.06.2016; 1 juv. (ASU), site 1 on N slope, soil sample 1 (10–20 cm deep), 13.06.2016; 1 ♂, 4 ♀♀, 2 juv. (ASU), site 1 on N slope, soil sample 2 (0–10 cm deep), 13.06.2016; 2 ♀♀, 1 juv. (ASU), site 1 on N slope, soil sample 3 (0–10 cm deep), 13.06.2016; 1 juv. (ASU), site 1 on N slope, soil sample 4 (0–10 cm deep), 13.06.2016; 1 ♂ (ASU), site 1 on N slope, soil sample 5 (0–10 cm deep), 13.06.2016; 2 ♀♀, 1 juv. (ASU), site 1 on N slope, hand sampling, 13.06.2016; 1 juv. (ASU), site 2 on N slope, soil sample 5 (0–10 cm deep), 13.06.2016, all leg. Kh.N., S.N., V.S.; 2 ♀♀, 1 juv. (ASU), site 1 on S slope, soil sample 1 (0–10 cm deep), 22.08.2016; 1 juv. (ASU), site 1 on S slope, soil sample 2 (0–10 cm deep), 22.08.2016; 3 juv. (ASU), site 1 on S slope, soil sample 3 (0–10 cm deep), 22.08.2016; 2 ♂♂ (ASU), site 1 on S slope, soil sample 3 (10–20 cm deep), 23.08.2016; 1 ♀, 1 juv. (ASU), site 1 on S slope, soil sample 5 (0–10 cm deep), 23.08.2016; 1 ♀ (ASU), site 1 on S slope, soil sample 5 (10–20 cm deep), 23.08.2016; 2 ♀♀, 1 juv., 1 fragm. (ASU), site 1 on N slope, soil sample 1 (0–10 cm deep), 23.08.2016; 2 ♀♀, 1 juv. (ASU), site 1 on N slope, soil sample 2 (0–10 cm deep), 23.08.2016; 2 ♀♀ (ASU), site 1 on N slope, soil sample 5 (0–10 cm deep), 23.08.2016; 1 ♂, 4 ♀♀ (ASU), site 2 on N slope, soil sample 2 (0–10 cm deep), 23.08.2016; 1 ♀ (ASU), site 2 on N slope, hand sampling, 23.08.2016, all leg. P.N., Kh.N., S.N., V.S.; 3 ♂♂, 5 ♀♀, 1 juv. (ZMUM), site 1 on N slope, hand sampling, 23.06.2017, leg. P.N., Kh.N., A.A., E.A.; 1 juv. (ASU), site 2 on S slope, hand sampling, 24.06.2017, leg. P.N.</p></tp:treatment-sec><tp:treatment-sec sec-type="distribution" id="SECID0EKOAE"><title>Distribution.</title><p>Being an endemic of SW Siberia, <italic><tp:taxon-name><tp:taxon-name-part taxon-name-part-type="genus" reg="Sibiriulus">S.</tp:taxon-name-part> <tp:taxon-name-part taxon-name-part-type="species" reg="latisupremus">latisupremus</tp:taxon-name-part></tp:taxon-name></italic> has previously been recorded in a few localities in SE part of the Altai Province and NW part of the Republic of Altai (<xref ref-type="bibr" rid="B27">Mikhaljova et al. 2014</xref>).</p><!--PageBreak--></tp:treatment-sec><tp:treatment-sec sec-type="remarks" id="SECID0EAPAE"><title>Remarks.</title><p>The above records of the julid <italic><tp:taxon-name><tp:taxon-name-part taxon-name-part-type="genus" reg="Sibiriulus">S.</tp:taxon-name-part> <tp:taxon-name-part taxon-name-part-type="species" reg="latisupremus">latisupremus</tp:taxon-name-part></tp:taxon-name></italic> are the southwesternmost for the species. In the study localities, the species demonstrates no preference between investigated habitats as regards different slope exposures.</p></tp:treatment-sec><tp:treatment-sec><!--Section generated to contain objects referenced in tp:taxon-treatment.--><fig id="F3" position="float" orientation="portrait"><label>Figure 6–7.</label><caption><p>Range limits of some millipede species in the study area. <bold>6</bold> Distribution of <italic><tp:taxon-name><tp:taxon-name-part taxon-name-part-type="genus" reg="Leptoiulus">Leptoiulus</tp:taxon-name-part> <tp:taxon-name-part taxon-name-part-type="species" reg="tigirek">tigirek</tp:taxon-name-part></tp:taxon-name></italic> (diamond) <bold>7</bold> Distribution of <italic><tp:taxon-name><tp:taxon-name-part taxon-name-part-type="genus" reg="Sibiriulus">Sibiriulus</tp:taxon-name-part> <tp:taxon-name-part taxon-name-part-type="species" reg="latisupremus">latisupremus</tp:taxon-name-part></tp:taxon-name></italic> (triangle). The new localities are shown in red.</p></caption><graphic xmlns:xlink="http://www.w3.org/1999/xlink" xlink:href="zookeys-741-219-g003.jpg" position="float" orientation="portrait" xlink:type="simple" id="oo_189775.jpg"/></fig></tp:treatment-sec><ref-list><ref id="B23"><mixed-citation xmlns:xlink="http://www.w3.org/1999/xlink" xlink:type="simple">
          <person-group><name name-style="western"><surname>Mikhaljova</surname><given-names>EV</given-names></name><name name-style="western"><surname>Nefediev</surname><given-names>PS</given-names></name></person-group> (<year>2003</year>) <article-title>A contribution to the millipede fauna of Siberia (<tp:taxon-name><tp:taxon-name-part taxon-name-part-type="class">Diplopoda</tp:taxon-name-part></tp:taxon-name>).</article-title> <source><tp:taxon-name><tp:taxon-name-part taxon-name-part-type="phylum">Arthropoda</tp:taxon-name-part></tp:taxon-name> Selecta</source> <volume>11</volume>(<issue>1</issue>): <fpage>81</fpage>–<lpage>87</lpage>. [for 2002]</mixed-citation></ref><ref id="B24"><mixed-citation xmlns:xlink="http://www.w3.org/1999/xlink" xlink:type="simple">
          <person-group><name name-style="western"><surname>Mikhaljova</surname><given-names>EV</given-names></name><name name-style="western"><surname>Nefediev</surname><given-names>PS</given-names></name><name name-style="western"><surname>Nefedieva</surname><given-names>JS</given-names></name></person-group> (<year>2007</year>) <article-title>New data on millipedes of the family <tp:taxon-name><tp:taxon-name-part taxon-name-part-type="family">Julidae</tp:taxon-name-part></tp:taxon-name> (<tp:taxon-name><tp:taxon-name-part taxon-name-part-type="class">Diplopoda</tp:taxon-name-part></tp:taxon-name>, <tp:taxon-name><tp:taxon-name-part taxon-name-part-type="order">Julida</tp:taxon-name-part></tp:taxon-name>) from Altai, Siberia.</article-title> <source>Zootaxa</source> <volume>1541</volume>: <fpage>57</fpage>–<lpage>63</lpage>.</mixed-citation></ref><ref id="B21"><mixed-citation xmlns:xlink="http://www.w3.org/1999/xlink" xlink:type="simple">
          <person-group><name name-style="western"><surname>Mikhaljova</surname><given-names>EV</given-names></name></person-group> (<year>2017</year>) <source>[The millipede fauna (<tp:taxon-name><tp:taxon-name-part taxon-name-part-type="class">Diplopoda</tp:taxon-name-part></tp:taxon-name>) of the Asian part of Russia].</source> <publisher-name>Dalnauka Publ.</publisher-name>, <publisher-loc>Vladivostok</publisher-loc>, <size units="page">336 pp</size>. [in Russian, with English summary]</mixed-citation></ref><ref id="B34"><mixed-citation xmlns:xlink="http://www.w3.org/1999/xlink" xlink:type="simple">
          <person-group><name name-style="western"><surname>Nefediev</surname><given-names>PS</given-names></name><name name-style="western"><surname>Farzalieva</surname><given-names>GSh</given-names></name><name name-style="western"><surname>Tuf</surname><given-names>IH</given-names></name><name name-style="western"><surname>Nedoev</surname><given-names>HKh</given-names></name><name name-style="western"><surname>Niyazov</surname><given-names>ST</given-names></name></person-group> (<year>2017c</year>) Millipede and centipede assemblages on the northern and southern slopes of the lowland Altais, southwestern Siberia, Russia (<tp:taxon-name><tp:taxon-name-part taxon-name-part-type="class">Diplopoda</tp:taxon-name-part></tp:taxon-name>, <tp:taxon-name><tp:taxon-name-part taxon-name-part-type="class">Chilopoda</tp:taxon-name-part></tp:taxon-name>). Tropical Natural History. Suppl. 5. Book of Abstracts. 17th International Congress of Myriapodology, Krabi, Thailand, 13.</mixed-citation></ref><ref id="B27"><mixed-citation xmlns:xlink="http://www.w3.org/1999/xlink" xlink:type="simple">
          <person-group><name name-style="western"><surname>Mikhaljova</surname><given-names>EV</given-names></name><name name-style="western"><surname>Nefediev</surname><given-names>PS</given-names></name><name name-style="western"><surname>Nefedieva</surname><given-names>JS</given-names></name><name name-style="western"><surname>Sakhnevich</surname><given-names>MB</given-names></name><name name-style="western"><surname>Dyachkov</surname><given-names>YuV</given-names></name></person-group> (<year>2014</year>) <article-title>Review of the millipede genus <italic><tp:taxon-name><tp:taxon-name-part taxon-name-part-type="genus">Sibiriulus</tp:taxon-name-part></tp:taxon-name></italic> Gulička, 1972, with descriptions of three new species from Altai, Siberia, Russia (<tp:taxon-name><tp:taxon-name-part taxon-name-part-type="class">Diplopoda</tp:taxon-name-part></tp:taxon-name>, <tp:taxon-name><tp:taxon-name-part taxon-name-part-type="order">Julida</tp:taxon-name-part></tp:taxon-name>, <tp:taxon-name><tp:taxon-name-part taxon-name-part-type="family">Julidae</tp:taxon-name-part></tp:taxon-name>).</article-title> <source>Zootaxa</source> <volume>3866</volume>(<issue>1</issue>): <fpage>30</fpage>–<lpage>52</lpage>. <ext-link xlink:type="simple" ext-link-type="doi" xlink:href="10.11646/zootaxa.3866.1.2">https://doi.org/10.11646/zootaxa.3866.1.2</ext-link></mixed-citation></ref></ref-list></tp:taxon-treatment>
