# Supplementary material for: Millipede and centipede assemblages on the northern and southern slopes of the lowland Altais, southwestern Siberia, Russia (Diplopoda, Chilopoda)
Source: Zookeys. 2018 Mar 7;(741):219–54. doi: 10.3897/zookeys.741.21936 (PMC5904556; doi:10.3897/zookeys.741.21936)
Supplement: XML Treatment for Orinisobates sibiricus [file zookeys.741.21936-treatment4.xml]

<!DOCTYPE tp:taxon-treatment
  PUBLIC "-//TaxonX//DTD Taxonomic Treatment Publishing DTD v0 20100105//EN" "tax-treatment-NSO.dtd">
<tp:taxon-treatment xmlns:tp="http://www.plazi.org/taxpub"><tp:treatment-meta><kwd-group><label>Taxon classification</label><kwd><named-content xmlns:xlink="http://www.w3.org/1999/xlink" content-type="kingdom">Animalia</named-content></kwd><kwd><named-content xmlns:xlink="http://www.w3.org/1999/xlink" content-type="order">Julida</named-content></kwd><kwd><named-content xmlns:xlink="http://www.w3.org/1999/xlink" content-type="family">Nemasomatidae</named-content></kwd></kwd-group><mixed-citation publication-type="journal"><person-group><name><surname>Nefediev</surname><given-names>Pavel S.</given-names></name><name><surname>Farzalieva</surname><given-names>Gyulli Sh.</given-names></name><name><surname>Tuf</surname><given-names>Ivan H.</given-names></name><name><surname>Nedoev</surname><given-names>Khozhiakbar Kh.</given-names></name><name><surname>Niyazov</surname><given-names>Saparmurad T.</given-names></name></person-group><article-title>Millipede and centipede assemblages on the northern and southern slopes of the lowland Altais, southwestern Siberia, Russia (<tp:taxon-name><tp:taxon-name-part taxon-name-part-type="class">Diplopoda</tp:taxon-name-part></tp:taxon-name>, <tp:taxon-name><tp:taxon-name-part taxon-name-part-type="class">Chilopoda</tp:taxon-name-part></tp:taxon-name>)</article-title><source>Zookeys</source><day>7</day><month>3</month><year>2018</year><volume>2018</volume><issue>741</issue><fpage>219</fpage><lpage>254</lpage><pub-id pub-id-type="doi">10.3897/zookeys.741.21936</pub-id></mixed-citation></tp:treatment-meta><tp:nomenclature><tp:taxon-name>
              <tp:taxon-name-part taxon-name-part-type="genus" reg="Orinisobates">Orinisobates</tp:taxon-name-part>
              <tp:taxon-name-part taxon-name-part-type="species" reg="sibiricus">sibiricus</tp:taxon-name-part>
            </tp:taxon-name><tp:taxon-authority>(Gulička, 1963)</tp:taxon-authority><tp:nomenclature-citation-list><tp:nomenclature-citation><tp:taxon-name>
                  <tp:taxon-name-part taxon-name-part-type="genus" reg="Isobates">Isobates</tp:taxon-name-part> <tp:taxon-name-part taxon-name-part-type="species" reg="sibiricus">sibiricus</tp:taxon-name-part></tp:taxon-name><comment>Gulička, 1963: 522: figs.</comment></tp:nomenclature-citation><tp:nomenclature-citation><tp:taxon-name>
                  <tp:taxon-name-part taxon-name-part-type="genus" reg="Isobates">Isobates</tp:taxon-name-part> <tp:taxon-name-part taxon-name-part-type="species" reg="sibiricus">sibiricus</tp:taxon-name-part></tp:taxon-name><comment>– <xref ref-type="bibr" rid="B6">Byzova and Chadaeva 1965</xref>: 337.</comment></tp:nomenclature-citation><tp:nomenclature-citation><tp:taxon-name>
                  <tp:taxon-name-part taxon-name-part-type="genus" reg="Isobates">Isobates</tp:taxon-name-part> (<tp:taxon-name-part taxon-name-part-type="subgenus" reg="Orinisobates">Orinisobates</tp:taxon-name-part>) <tp:taxon-name-part taxon-name-part-type="species" reg="sibiricus">sibiricus</tp:taxon-name-part></tp:taxon-name><comment>– <xref ref-type="bibr" rid="B14">Gulička 1972</xref>: 45: figs; <xref ref-type="bibr" rid="B42">Nefediev and Nefedieva 2008a</xref>: 117; <xref ref-type="bibr" rid="B1">Babenko et al. 2009</xref>: 182.</comment></tp:nomenclature-citation><tp:nomenclature-citation><tp:taxon-name>
                  <tp:taxon-name-part taxon-name-part-type="genus" reg="Orinisobates">Orinisobates</tp:taxon-name-part> <tp:taxon-name-part taxon-name-part-type="species" reg="sibiricus">sibiricus</tp:taxon-name-part></tp:taxon-name><comment>– <xref ref-type="bibr" rid="B8">Enghoff 1985</xref>: 53, 54: figs; <xref ref-type="bibr" rid="B15">Mikhaljova 1993</xref>: 16; <xref ref-type="bibr" rid="B16">2002</xref>: 206; <xref ref-type="bibr" rid="B17">2004</xref>: 96: figs, 94: map; 2017: 120, 121: figs, 122: map; <xref ref-type="bibr" rid="B22">Mikhaljova and Golovatch 2001</xref>: 107; <xref ref-type="bibr" rid="B23">Mikhaljova and Nefediev 2003</xref>: 83; <xref ref-type="bibr" rid="B38">Nefediev and Nefedieva 2006</xref>: 98; <xref ref-type="bibr" rid="B39">2007a</xref>: 139; <xref ref-type="bibr" rid="B40">2007b</xref>: 160; <xref ref-type="bibr" rid="B42">2008a</xref>: 117; <xref ref-type="bibr" rid="B43">2008b</xref>: 62; <xref ref-type="bibr" rid="B47">2013</xref>: 87; <xref ref-type="bibr" rid="B55">Nefedieva and Nefediev 2008</xref>: 123; <xref ref-type="bibr" rid="B32">Nefediev et al. 2014a</xref>: 63; <xref ref-type="bibr" rid="B34">2017c</xref>: 13; <xref ref-type="bibr" rid="B56">Nefedieva et al. 2014</xref>: 65; <xref ref-type="bibr" rid="B57">2015</xref>: 147.</comment></tp:nomenclature-citation></tp:nomenclature-citation-list></tp:nomenclature><tp:treatment-sec sec-type="material" id="SECID0ETVAE"><title>Material examined</title><p>(all from Russia, southwestern Siberia, Altai Province, Charysh District, ca. 4.5 km SE of Charyshskoye Village). 1 ♀ (ASU), site 1 on S slope, 13.07.2015, leg. P.N.; 1 ♀ (ASU), site 2 on S slope, soil sample 1 (0–10 cm deep), 1.06.2016; 1 ♂, 1 ♀, 1 juv. (ASU), site 2 on S slope, soil sample 4 (0–10 cm deep), 1.06.2016; 1 ♂ (ASU), site 1 on N slope, soil sample 1 (litter), 2.06.2016; 3 ♂♂, 1 juv. (ASU), site 1 on N slope, soil sample 1 (0–10 cm deep), 2.06.2016; 1 ♀ (ASU), site 1 on N slope, soil sample 2 (0–10 cm deep), 2.06.2016; 6 ♀♀ (ASU), site 1 on N slope, hand sampling, 2.06.2016, all leg. P.N., Kh.N., S.N., V.S.; 2 ♀♀ (ASU), site 1 on N slope, hand sampling, 22.06.2016, leg. Kh.N.; 1 ♂, 1 ♀, 4 juv. (ASU), site 2 on S slope, soil sample 2 (0–10 cm deep), 12.07.2016; 1 ♀, 1 juv., 1 fragm. (ASU), site 2 on S slope, soil sample 2 (10–20 cm deep), 12.07.2016; 1 ♂, 1 ♀ (ZMUM), 2 ♂♂, 3 juv. (ASU), site 1 on N slope, soil sample 1 (0–10 cm deep), 13.07.2016; 2 ♂♂, 1 ♀, 1 juv. (ASU), site 2 on N slope, soil sample 1 (0–10 cm deep), 13.07.2016, all leg. Kh.N., S.N., V.S.; 1 ♂ (ASU), site 2 on S slope, soil sample 1 (0–10 cm deep), 22.08.2016, leg. P.N., Kh.N., S.N., V.S.</p></tp:treatment-sec><tp:treatment-sec sec-type="distribution" id="SECID0EYVAE"><title>Distribution.</title><p>Being a Central Palaearctic species, <italic><tp:taxon-name><tp:taxon-name-part taxon-name-part-type="genus" reg="Orinisobates">O.</tp:taxon-name-part> <tp:taxon-name-part taxon-name-part-type="species" reg="sibiricus">sibiricus</tp:taxon-name-part></tp:taxon-name></italic> is very widespread in southern Siberia, Russia as far as the Zabaikalskii Province, Republic of Tyva, southern part of the Krasnoyarsk Province, Republic of Khakassia, Republic of Altai, Altai Province and Kemerovo Area; also known from Eastern Kazakhstan and Kyrgyzstan.</p></tp:treatment-sec><tp:treatment-sec sec-type="remarks" id="SECID0EJWAE"><title>Remarks.</title><p>This species shows no significant difference in its abundance between two studied slope exposures.</p><!--PageBreak--></tp:treatment-sec><ref-list><ref id="B6"><mixed-citation xmlns:xlink="http://www.w3.org/1999/xlink" xlink:type="simple">
          <person-group><name name-style="western"><surname>Byzova</surname><given-names>YuB</given-names></name><name name-style="western"><surname>Chadaeva</surname><given-names>ZV</given-names></name></person-group> (<year>1965</year>) <article-title>[Comparative characteristics of soil fauna of various associations in an <italic><tp:taxon-name><tp:taxon-name-part taxon-name-part-type="genus">Abies</tp:taxon-name-part> <tp:taxon-name-part taxon-name-part-type="species">sibirica</tp:taxon-name-part></tp:taxon-name></italic> forest (Kemerovo Area)].</article-title> <source>Zoologicheskii Zhurnal</source> <volume>44</volume>(<issue>3</issue>): <fpage>331</fpage>–<lpage>339</lpage>. [in Russian, with English summary]</mixed-citation></ref><ref id="B14"><mixed-citation xmlns:xlink="http://www.w3.org/1999/xlink" xlink:type="simple">
          <person-group><name name-style="western"><surname>Gulička</surname><given-names>J</given-names></name></person-group> (<year>1972</year>) <article-title>[New millipedes (<tp:taxon-name><tp:taxon-name-part taxon-name-part-type="class">Diplopoda</tp:taxon-name-part></tp:taxon-name>) from the USSR. Part 2].</article-title> <source>Zoologicheskii Zhurnal</source> <volume>51</volume>(<issue>1</issue>): <fpage>36</fpage>–<lpage>45</lpage>. [in Russian, with English summary]</mixed-citation></ref><ref id="B42"><mixed-citation xmlns:xlink="http://www.w3.org/1999/xlink" xlink:type="simple">
          <person-group><name name-style="western"><surname>Nefediev</surname><given-names>PS</given-names></name><name name-style="western"><surname>Nefedieva</surname><given-names>JS</given-names></name></person-group> (<year>2008a</year>) <article-title>[A historical review of faunistic investigations of millipedes (<tp:taxon-name><tp:taxon-name-part taxon-name-part-type="class">Diplopoda</tp:taxon-name-part></tp:taxon-name>) in Western Siberia]. Altai: ecology and environmental management. Proceedings of VII Russian-Mongolian Conference of Students and Young Researchers. Biysk Pedagogical State University Publ.</article-title> <source>, Biysk</source> <volume>1</volume>: <fpage>117</fpage>–<lpage>120</lpage>. [in Russian]</mixed-citation></ref><ref id="B1"><mixed-citation xmlns:xlink="http://www.w3.org/1999/xlink" xlink:type="simple">
          <person-group><name name-style="western"><surname>Babenko</surname><given-names>AS</given-names></name><name name-style="western"><surname>Nefediev</surname><given-names>PS</given-names></name><name name-style="western"><surname>Nefedieva</surname><given-names>JS</given-names></name></person-group> (<year>2009</year>) <article-title>[The fauna and population dynamics of millipedes (<tp:taxon-name><tp:taxon-name-part taxon-name-part-type="class">Diplopoda</tp:taxon-name-part></tp:taxon-name>) in Salair chern taiga].</article-title> <source>Vestnik Tomskogo gosudarstvennogo universiteta, Seriya biologiya</source> <volume>319</volume>: <fpage>182</fpage>–<lpage>185</lpage>. [in Russian]</mixed-citation></ref><ref id="B8"><mixed-citation xmlns:xlink="http://www.w3.org/1999/xlink" xlink:type="simple">
          <person-group><name name-style="western"><surname>Enghoff</surname><given-names>H</given-names></name></person-group> (<year>1985</year>) <article-title>The millipede family <tp:taxon-name><tp:taxon-name-part taxon-name-part-type="family">Nemasomatidae</tp:taxon-name-part></tp:taxon-name> with the description of a new genus and a revision of <italic><tp:taxon-name><tp:taxon-name-part taxon-name-part-type="genus">Orinisobates</tp:taxon-name-part></tp:taxon-name></italic> (<tp:taxon-name><tp:taxon-name-part taxon-name-part-type="class">Diplopoda</tp:taxon-name-part></tp:taxon-name>, <tp:taxon-name><tp:taxon-name-part taxon-name-part-type="order">Julida</tp:taxon-name-part></tp:taxon-name>).</article-title> <source>Entomologica Scandinavica</source> <volume>16</volume>: <fpage>27</fpage>–<lpage>67</lpage>. <ext-link xlink:type="simple" ext-link-type="doi" xlink:href="10.1163/187631285X00045">https://doi.org/10.1163/187631285X00045</ext-link></mixed-citation></ref><ref id="B15"><mixed-citation xmlns:xlink="http://www.w3.org/1999/xlink" xlink:type="simple">
          <person-group><name name-style="western"><surname>Mikhaljova</surname><given-names>EV</given-names></name></person-group> (<year>1993</year>) <article-title>The millipedes (<tp:taxon-name><tp:taxon-name-part taxon-name-part-type="class">Diplopoda</tp:taxon-name-part></tp:taxon-name>) of Siberia and the Far East of Russia.</article-title> <source><tp:taxon-name><tp:taxon-name-part taxon-name-part-type="phylum">Arthropoda</tp:taxon-name-part></tp:taxon-name> Selecta</source> <volume>2</volume>(<issue>2</issue>): <fpage>3</fpage>–<lpage>36</lpage>.</mixed-citation></ref><ref id="B16"><mixed-citation xmlns:xlink="http://www.w3.org/1999/xlink" xlink:type="simple">
          <person-group><name name-style="western"><surname>Mikhaljova</surname><given-names>EV</given-names></name></person-group> (<year>2002</year>) <article-title>On some poorly-known millipedes from Siberia (<tp:taxon-name><tp:taxon-name-part taxon-name-part-type="class">Diplopoda</tp:taxon-name-part></tp:taxon-name>).</article-title> <source><tp:taxon-name><tp:taxon-name-part taxon-name-part-type="phylum">Arthropoda</tp:taxon-name-part></tp:taxon-name> Selecta</source> <volume>10</volume>(<issue>3</issue>): <fpage>201</fpage>–<lpage>207</lpage>. [for 2001]</mixed-citation></ref><ref id="B17"><mixed-citation xmlns:xlink="http://www.w3.org/1999/xlink" xlink:type="simple">
          <person-group><name name-style="western"><surname>Mikhaljova</surname><given-names>EV</given-names></name></person-group> (<year>2004</year>) <source>The millipedes (<tp:taxon-name><tp:taxon-name-part taxon-name-part-type="class">Diplopoda</tp:taxon-name-part></tp:taxon-name>) of the Asian part of Russia.</source> <publisher-name>Pensoft Publishers</publisher-name>, <publisher-loc>Sofia-Moscow, Series Faunistica 39</publisher-loc>, <size units="page">292 pp</size>.</mixed-citation></ref><ref id="B22"><mixed-citation xmlns:xlink="http://www.w3.org/1999/xlink" xlink:type="simple">
          <person-group><name name-style="western"><surname>Mikhaljova</surname><given-names>EV</given-names></name><name name-style="western"><surname>Golovatch</surname><given-names>SI</given-names></name></person-group> (<year>2001</year>) <article-title>A review of the millipede fauna of Siberia (<tp:taxon-name><tp:taxon-name-part taxon-name-part-type="class">Diplopoda</tp:taxon-name-part></tp:taxon-name>).</article-title> <source><tp:taxon-name><tp:taxon-name-part taxon-name-part-type="phylum">Arthropoda</tp:taxon-name-part></tp:taxon-name> Selecta</source> <volume>9</volume>(<issue>2</issue>): <fpage>103</fpage>–<lpage>118</lpage>. [for 2000]</mixed-citation></ref><ref id="B23"><mixed-citation xmlns:xlink="http://www.w3.org/1999/xlink" xlink:type="simple">
          <person-group><name name-style="western"><surname>Mikhaljova</surname><given-names>EV</given-names></name><name name-style="western"><surname>Nefediev</surname><given-names>PS</given-names></name></person-group> (<year>2003</year>) <article-title>A contribution to the millipede fauna of Siberia (<tp:taxon-name><tp:taxon-name-part taxon-name-part-type="class">Diplopoda</tp:taxon-name-part></tp:taxon-name>).</article-title> <source><tp:taxon-name><tp:taxon-name-part taxon-name-part-type="phylum">Arthropoda</tp:taxon-name-part></tp:taxon-name> Selecta</source> <volume>11</volume>(<issue>1</issue>): <fpage>81</fpage>–<lpage>87</lpage>. [for 2002]</mixed-citation></ref><ref id="B38"><mixed-citation xmlns:xlink="http://www.w3.org/1999/xlink" xlink:type="simple">
          <person-group><name name-style="western"><surname>Nefediev</surname><given-names>PS</given-names></name><name name-style="western"><surname>Nefedieva</surname><given-names>JS</given-names></name></person-group> (<year>2006</year>) [Regional peculiarities of millipede fauna (<tp:taxon-name><tp:taxon-name-part taxon-name-part-type="class">Diplopoda</tp:taxon-name-part></tp:taxon-name>) in the south-east of Western Siberia]. Ecology of South Siberia and adjacent territories. Proceedings of X International School Conference of Students and Young Researchers. Khakassian State University Publ., Abakan 1: 98. [in Russian]</mixed-citation></ref><ref id="B39"><mixed-citation xmlns:xlink="http://www.w3.org/1999/xlink" xlink:type="simple">
          <person-group><name name-style="western"><surname>Nefediev</surname><given-names>PS</given-names></name><name name-style="western"><surname>Nefedieva</surname><given-names>JS</given-names></name></person-group> (<year>2007a</year>) A brief analysis of the biotopic distribution of millipedes (<tp:taxon-name><tp:taxon-name-part taxon-name-part-type="class">Diplopoda</tp:taxon-name-part></tp:taxon-name>) in the south-east of Western Siberia. Forest Soils: Research Results, Problems and Future Outlook. Abstracts of International Conference. Institute of Biology, Komi Scientific Center, Ural Division of RAS Publ., Syktyvkar, 139–140. [in Russian and in English]</mixed-citation></ref><ref id="B40"><mixed-citation xmlns:xlink="http://www.w3.org/1999/xlink" xlink:type="simple">
          <person-group><name name-style="western"><surname>Nefediev</surname><given-names>PS</given-names></name><name name-style="western"><surname>Nefedieva</surname><given-names>JS</given-names></name></person-group> (<year>2007b</year>) [Biogeographical characteristic of millipede fauna in the south-east of Western Siberia]. Biodiversity of invertebrate animals. Proceedings of II All-Russian School Conference «Conceptual and applied aspects of scientific investigations and education in invertebrate zoology». Deltaplan Publ., Tomsk, 159–164. [in Russian]</mixed-citation></ref><ref id="B43"><mixed-citation xmlns:xlink="http://www.w3.org/1999/xlink" xlink:type="simple">
          <person-group><name name-style="western"><surname>Nefediev</surname><given-names>PS</given-names></name><name name-style="western"><surname>Nefedieva</surname><given-names>JS</given-names></name></person-group> (<year>2008b</year>) Zoogeographical analysis of the millipede fauna (<tp:taxon-name><tp:taxon-name-part taxon-name-part-type="class">Diplopoda</tp:taxon-name-part></tp:taxon-name>) in the south-east of Western Siberia. <tp:taxon-name><tp:taxon-name-part taxon-name-part-type="subphylum">Myriapoda</tp:taxon-name-part></tp:taxon-name> and <tp:taxon-name><tp:taxon-name-part taxon-name-part-type="phylum">Onychophora</tp:taxon-name-part></tp:taxon-name> of the World Diversity, Biology and Importance. Abstracts of 14th International Congress of Myriapodology. Staatliches Museum für Naturkunde, Görlitz. Peckiana 6: 62.</mixed-citation></ref><ref id="B47"><mixed-citation xmlns:xlink="http://www.w3.org/1999/xlink" xlink:type="simple">
          <person-group><name name-style="western"><surname>Nefediev</surname><given-names>PS</given-names></name><name name-style="western"><surname>Nefedieva</surname><given-names>JS</given-names></name></person-group> (<year>2013</year>) [Biodiversity and ecology of millipedes in the environs of Lake Teletskoe (<tp:taxon-name><tp:taxon-name-part taxon-name-part-type="class">Diplopoda</tp:taxon-name-part></tp:taxon-name>)]. Izvestia Altaiskogo gosudarstvennogo universiteta, Biologicheskie nauki 3(79)1: 86–87. [in Russian]</mixed-citation></ref><ref id="B55"><mixed-citation xmlns:xlink="http://www.w3.org/1999/xlink" xlink:type="simple">
          <person-group><name name-style="western"><surname>Nefedieva</surname><given-names>JS</given-names></name><name name-style="western"><surname>Nefediev</surname><given-names>PS</given-names></name></person-group> (<year>2008</year>) <article-title>Ecofaunistical investigations of millipedes (<tp:taxon-name><tp:taxon-name-part taxon-name-part-type="class">Diplopoda</tp:taxon-name-part></tp:taxon-name>) in the environs of Lake Teletskoe. <tp:taxon-name><tp:taxon-name-part taxon-name-part-type="subphylum">Myriapoda</tp:taxon-name-part></tp:taxon-name> and <tp:taxon-name><tp:taxon-name-part taxon-name-part-type="phylum">Onychophora</tp:taxon-name-part></tp:taxon-name> of the World Diversity, Biology and Importance. Abstracts of 14th International Congress of Myriapodology. Staatliches Museum für Naturkunde, Görlitz.</article-title> <source>Peckiana</source> <volume>6</volume>: <fpage>123</fpage>–<lpage>124</lpage>.</mixed-citation></ref><ref id="B32"><mixed-citation xmlns:xlink="http://www.w3.org/1999/xlink" xlink:type="simple">
          <person-group><name name-style="western"><surname>Nefediev</surname><given-names>PS</given-names></name><name name-style="western"><surname>Dyachkov</surname><given-names>YuV</given-names></name><name name-style="western"><surname>Nefedieva</surname><given-names>JS</given-names></name></person-group> (<year>2014a</year>) <source>Fauna and ecology of millipedes (<tp:taxon-name><tp:taxon-name-part taxon-name-part-type="class">Diplopoda</tp:taxon-name-part></tp:taxon-name>) in the Tigirek State Nature Reserve, Russian Altai. In: Tuf IH, Tajovský K (Eds) 16th International Congress of Myriapodology. Book of Abstracts.</source> <publisher-name>Institute of Soil Biology</publisher-name>, <publisher-loc>BC ASCR &amp; Faculty of Science, Palacký University, Olomouc</publisher-loc>, <size units="page">63 pp</size>.</mixed-citation></ref><ref id="B34"><mixed-citation xmlns:xlink="http://www.w3.org/1999/xlink" xlink:type="simple">
          <person-group><name name-style="western"><surname>Nefediev</surname><given-names>PS</given-names></name><name name-style="western"><surname>Farzalieva</surname><given-names>GSh</given-names></name><name name-style="western"><surname>Tuf</surname><given-names>IH</given-names></name><name name-style="western"><surname>Nedoev</surname><given-names>HKh</given-names></name><name name-style="western"><surname>Niyazov</surname><given-names>ST</given-names></name></person-group> (<year>2017c</year>) Millipede and centipede assemblages on the northern and southern slopes of the lowland Altais, southwestern Siberia, Russia (<tp:taxon-name><tp:taxon-name-part taxon-name-part-type="class">Diplopoda</tp:taxon-name-part></tp:taxon-name>, <tp:taxon-name><tp:taxon-name-part taxon-name-part-type="class">Chilopoda</tp:taxon-name-part></tp:taxon-name>). Tropical Natural History. Suppl. 5. Book of Abstracts. 17th International Congress of Myriapodology, Krabi, Thailand, 13.</mixed-citation></ref><ref id="B56"><mixed-citation xmlns:xlink="http://www.w3.org/1999/xlink" xlink:type="simple">
          <person-group><name name-style="western"><surname>Nefedieva</surname><given-names>JS</given-names></name><name name-style="western"><surname>Nefediev</surname><given-names>PS</given-names></name><name name-style="western"><surname>Sakhnevich</surname><given-names>MB</given-names></name><name name-style="western"><surname>Dyachkov</surname><given-names>YuV</given-names></name></person-group> (<year>2014</year>) <source>Distribution of millipedes (<tp:taxon-name><tp:taxon-name-part taxon-name-part-type="class">Diplopoda</tp:taxon-name-part></tp:taxon-name>) along an altitudinal gradient in the south of Lake Teletskoye, Altai Mts. In: Tuf IH, Tajovský K (Eds) 16<sup>th</sup> International Congress of Myriapodology. Book of Abstracts.</source> <publisher-name>Institute of Soil Biology</publisher-name>, <publisher-loc>BC ASCR &amp; Faculty of Science, Palacký University, Olomouc</publisher-loc>, <size units="page">65 pp</size>.</mixed-citation></ref><ref id="B57"><mixed-citation xmlns:xlink="http://www.w3.org/1999/xlink" xlink:type="simple">
          <person-group><name name-style="western"><surname>Nefedieva</surname><given-names>JS</given-names></name><name name-style="western"><surname>Nefediev</surname><given-names>PS</given-names></name><name name-style="western"><surname>Sakhnevich</surname><given-names>MB</given-names></name><name name-style="western"><surname>Dyachkov</surname><given-names>YV</given-names></name></person-group> (<year>2015</year>) <article-title>Distribution of millipedes along an altitudinal gradient in the south of Lake Teletskoye, Altai Mts, Russia (<tp:taxon-name><tp:taxon-name-part taxon-name-part-type="class">Diplopoda</tp:taxon-name-part></tp:taxon-name>).</article-title> In: <person-group><name name-style="western"><surname>Tuf</surname><given-names>IH</given-names></name><name name-style="western"><surname>Tajovský</surname><given-names>K</given-names></name></person-group> (<role>Eds</role>) <issue-title>Proceedings of the 16th International Congress of Myriapodology, Olomouc, Czech Republic.</issue-title> <source>ZooKeys</source> <volume>510</volume>: <fpage>141</fpage>–<lpage>161</lpage>. <ext-link xlink:type="simple" ext-link-type="doi" xlink:href="10.3897/zookeys.510.8855">https://doi.org/10.3897/zookeys.510.8855</ext-link></mixed-citation></ref></ref-list></tp:taxon-treatment>
