# Supplementary material for: Millipede and centipede assemblages on the northern and southern slopes of the lowland Altais, southwestern Siberia, Russia (Diplopoda, Chilopoda)
Source: Zookeys. 2018 Mar 7;(741):219–54. doi: 10.3897/zookeys.741.21936 (PMC5904556; doi:10.3897/zookeys.741.21936)
Supplement: XML Treatment for Altajosoma [file zookeys.741.21936-treatment5.xml]

<!DOCTYPE tp:taxon-treatment
  PUBLIC "-//TaxonX//DTD Taxonomic Treatment Publishing DTD v0 20100105//EN" "tax-treatment-NSO.dtd">
<tp:taxon-treatment xmlns:tp="http://www.plazi.org/taxpub"><tp:treatment-meta><kwd-group><label>Taxon classification</label><kwd><named-content xmlns:xlink="http://www.w3.org/1999/xlink" content-type="kingdom">Animalia</named-content></kwd><kwd><named-content xmlns:xlink="http://www.w3.org/1999/xlink" content-type="order">Chordeumatida</named-content></kwd><kwd><named-content xmlns:xlink="http://www.w3.org/1999/xlink" content-type="family">Diplomaragnidae</named-content></kwd></kwd-group><mixed-citation publication-type="journal"><person-group><name><surname>Nefediev</surname><given-names>Pavel S.</given-names></name><name><surname>Farzalieva</surname><given-names>Gyulli Sh.</given-names></name><name><surname>Tuf</surname><given-names>Ivan H.</given-names></name><name><surname>Nedoev</surname><given-names>Khozhiakbar Kh.</given-names></name><name><surname>Niyazov</surname><given-names>Saparmurad T.</given-names></name></person-group><article-title>Millipede and centipede assemblages on the northern and southern slopes of the lowland Altais, southwestern Siberia, Russia (<tp:taxon-name><tp:taxon-name-part taxon-name-part-type="class">Diplopoda</tp:taxon-name-part></tp:taxon-name>, <tp:taxon-name><tp:taxon-name-part taxon-name-part-type="class">Chilopoda</tp:taxon-name-part></tp:taxon-name>)</article-title><source>Zookeys</source><day>7</day><month>3</month><year>2018</year><volume>2018</volume><issue>741</issue><fpage>219</fpage><lpage>254</lpage><pub-id pub-id-type="doi">10.3897/zookeys.741.21936</pub-id></mixed-citation></tp:treatment-meta><tp:nomenclature><tp:taxon-name>
              <tp:taxon-name-part taxon-name-part-type="genus" reg="Altajosoma">Altajosoma</tp:taxon-name-part>
            </tp:taxon-name><tp:taxon-authority>sp.</tp:taxon-authority></tp:nomenclature><tp:treatment-sec sec-type="material" id="SECID0EIYAE"><title>Material examined</title><p>(all from Russia, southwestern Siberia, Altai Province, Charysh District, ca. 4.5 km SE of Charyshskoye Village). 1 ♂, 1 ♀ (ASU), site 1 on N slope, 13.07.2015; 2 juv. (ASU), <italic><tp:taxon-name><tp:taxon-name-part taxon-name-part-type="genus" reg="Betula">Betula</tp:taxon-name-part> <tp:taxon-name-part taxon-name-part-type="species" reg="pendula">pendula</tp:taxon-name-part></tp:taxon-name></italic> and <italic><tp:taxon-name><tp:taxon-name-part taxon-name-part-type="genus" reg="Populus">Populus</tp:taxon-name-part> <tp:taxon-name-part taxon-name-part-type="species" reg="tremula">tremula</tp:taxon-name-part></tp:taxon-name></italic> stand on N slope, <named-content xmlns:xlink="http://www.w3.org/1999/xlink" content-type="dwc:verbatimCoordinates" xlink:type="simple"><named-content content-type="geo-json" specific-use="{&#34;type&#34;:&#34;Point&#34;,&#34;coordinates&#34;:[83.623111,51.359389]}" id="NCID0EHZAE" xlink:type="simple">51°21'33.8"N, 83°37'23.2"E</named-content></named-content>, 518 m a.s.l., 14.07.2015, all leg. P.N.; 1 juv. (ASU), site 1 on S slope, soil sample 5 (0–10 cm deep), 1.06.2016; 1 juv. (ASU), site 1 on N slope, soil sample 1 (litter), 2.06.2016; 1 juv. (ASU), site 1 on N slope, soil sample 2 (litter), 2.06.2016; 1 juv. (ASU), site 1 on N slope, soil sample 4 (litter), 2.06.2016; 1 juv. (ASU), site 1 on N slope, hand sampling, 2.06.2016, all leg. P.N., Kh.N., S.N., V.S.; 2 juv. (ASU), site 1 on N slope, hand sampling, 22.06.2016, leg. Kh.N.; 1 ♂, 1 ♀ (ASU), site 1 on S slope, soil sample 2 (0–10 cm deep), 12.07.2016; 1 ♀ (ASU), site 1 on S slope, soil sample 4 (0–10 cm deep), 12.07.2016; 1 ♀ (ASU), site 1 on S slope, soil sample 4 (10–20 cm deep), 12.07.2016; 1 ♀ (ASU), site 1 on N slope, soil sample 2 (0–10 cm deep), 13.07.2016; 1 ♀, 1 juv. (ASU), site 2 on N slope, soil sample 5 (0–10 cm deep), 13.07.2016, all leg. Kh.N., S.N., V.S.; 1 juv. (ASU), site 2 on S slope, soil sample 2 (litter), 22.07.2016; 1 ♂ (ASU), site 1 on N slope, soil sample 2 (0–10 cm deep), 23.08.2016; 1 juv. (ASU), site 2 on N slope, soil sample 5 (0–10 cm deep), 23.08.2016, all leg. P.N., Kh.N., S.N., V.S.; 4 juv. (ASU), site 1 on N slope, hand sampling, 23.06.2017, leg. P.N., Kh.N., A.A., E.A.</p></tp:treatment-sec><tp:treatment-sec sec-type="distribution" id="SECID0ESZAE"><title>Distribution.</title><p>This species is currently known only from the study area.</p></tp:treatment-sec><tp:treatment-sec sec-type="remarks" id="SECID0EXZAE"><title>Remarks.</title><p>The above recorded specimens of <italic><tp:taxon-name><tp:taxon-name-part taxon-name-part-type="genus" reg="Altajosoma">Altajosoma</tp:taxon-name-part></tp:taxon-name></italic> sp. are most similar to <italic><tp:taxon-name><tp:taxon-name-part taxon-name-part-type="genus" reg="Altajosoma">Altajosoma</tp:taxon-name-part> <tp:taxon-name-part taxon-name-part-type="species" reg="bakurovi">bakurovi</tp:taxon-name-part> <tp:taxon-name-part taxon-name-part-type="subspecies" reg="bakurovi">bakurovi</tp:taxon-name-part></tp:taxon-name></italic> (Shear, 1990) in some details of gonopod structure, i.e. in the shape of colpocoxites of the posterior gonopods and in particular in their distal parts, but the colpocoxites are a little bit narrower in the newly found species compared to <italic><tp:taxon-name><tp:taxon-name-part taxon-name-part-type="genus" reg="Altajosoma">A.</tp:taxon-name-part> <tp:taxon-name-part taxon-name-part-type="species" reg="bakurovi">bakurovi</tp:taxon-name-part> <tp:taxon-name-part taxon-name-part-type="subspecies" reg="bakurovi">bakurovi</tp:taxon-name-part></tp:taxon-name></italic>. These specimens also differ significantly in the shape of the large posterior angiocoxal processes.</p></tp:treatment-sec></tp:taxon-treatment>
