# Supplementary material for: Millipede and centipede assemblages on the northern and southern slopes of the lowland Altais, southwestern Siberia, Russia (Diplopoda, Chilopoda)
Source: Zookeys. 2018 Mar 7;(741):219–54. doi: 10.3897/zookeys.741.21936 (PMC5904556; doi:10.3897/zookeys.741.21936)
Supplement: XML Treatment for Schizoturanius clavatipes [file zookeys.741.21936-treatment6.xml]

<!DOCTYPE tp:taxon-treatment
  PUBLIC "-//TaxonX//DTD Taxonomic Treatment Publishing DTD v0 20100105//EN" "tax-treatment-NSO.dtd">
<tp:taxon-treatment xmlns:tp="http://www.plazi.org/taxpub"><tp:treatment-meta><kwd-group><label>Taxon classification</label><kwd><named-content xmlns:xlink="http://www.w3.org/1999/xlink" content-type="kingdom">Animalia</named-content></kwd><kwd><named-content xmlns:xlink="http://www.w3.org/1999/xlink" content-type="order">Polydesmida</named-content></kwd><kwd><named-content xmlns:xlink="http://www.w3.org/1999/xlink" content-type="family">Polydesmidae</named-content></kwd></kwd-group><mixed-citation publication-type="journal"><person-group><name><surname>Nefediev</surname><given-names>Pavel S.</given-names></name><name><surname>Farzalieva</surname><given-names>Gyulli Sh.</given-names></name><name><surname>Tuf</surname><given-names>Ivan H.</given-names></name><name><surname>Nedoev</surname><given-names>Khozhiakbar Kh.</given-names></name><name><surname>Niyazov</surname><given-names>Saparmurad T.</given-names></name></person-group><article-title>Millipede and centipede assemblages on the northern and southern slopes of the lowland Altais, southwestern Siberia, Russia (<tp:taxon-name><tp:taxon-name-part taxon-name-part-type="class">Diplopoda</tp:taxon-name-part></tp:taxon-name>, <tp:taxon-name><tp:taxon-name-part taxon-name-part-type="class">Chilopoda</tp:taxon-name-part></tp:taxon-name>)</article-title><source>Zookeys</source><day>7</day><month>3</month><year>2018</year><volume>2018</volume><issue>741</issue><fpage>219</fpage><lpage>254</lpage><pub-id pub-id-type="doi">10.3897/zookeys.741.21936</pub-id></mixed-citation></tp:treatment-meta><tp:nomenclature><tp:taxon-name>
              <tp:taxon-name-part taxon-name-part-type="genus" reg="Schizoturanius">Schizoturanius</tp:taxon-name-part>
              <tp:taxon-name-part taxon-name-part-type="species" reg="clavatipes">clavatipes</tp:taxon-name-part>
            </tp:taxon-name><tp:taxon-authority>(Stuxberg, 1876)</tp:taxon-authority><tp:nomenclature-citation-list><tp:nomenclature-citation><tp:taxon-name>
                  <tp:taxon-name-part taxon-name-part-type="genus" reg="Polydesmus">Polydesmus</tp:taxon-name-part> <tp:taxon-name-part taxon-name-part-type="species" reg="clavatipes">clavatipes</tp:taxon-name-part></tp:taxon-name><comment>– <xref ref-type="bibr" rid="B42">Nefediev and Nefedieva 2008a</xref>: 117.</comment></tp:nomenclature-citation><tp:nomenclature-citation><tp:taxon-name>
                  <tp:taxon-name-part taxon-name-part-type="genus" reg="Schizoturanius">Schizoturanius</tp:taxon-name-part> <tp:taxon-name-part taxon-name-part-type="species" reg="clavatipes">clavatipes</tp:taxon-name-part></tp:taxon-name><comment>– <xref ref-type="bibr" rid="B15">Mikhaljova 1993</xref>: 31, 32: figs; 2002: 206; 2004: 238, 239: figs, 228: map; 2013: 9; 2016: 24; 2017: 288, 289: figs, 290: map; <xref ref-type="bibr" rid="B28">Nefediev 2001</xref>: 85; <xref ref-type="bibr" rid="B29">2002a</xref>: 30; <xref ref-type="bibr" rid="B30">2002b</xref>: 139; <xref ref-type="bibr" rid="B22">Mikhaljova and Golovatch 2001</xref>: 116; <xref ref-type="bibr" rid="B23">Mikhaljova and Nefediev 2003</xref>: 81; <xref ref-type="bibr" rid="B37">Nefediev and Nefedieva 2005</xref>: 178; <xref ref-type="bibr" rid="B38">2006</xref>: 98; <xref ref-type="bibr" rid="B39">2007a</xref>: 139; <xref ref-type="bibr" rid="B38">2007b</xref>: 161;<!--PageBreak--><xref ref-type="bibr" rid="B40">2007c</xref>: 99; <xref ref-type="bibr" rid="B42">2008b</xref>: 62; <xref ref-type="bibr" rid="B43">2011</xref>: 100; <xref ref-type="bibr" rid="B44">2012a</xref>: 51; <xref ref-type="bibr" rid="B45">2012b</xref>: 47; <xref ref-type="bibr" rid="B46">2013</xref>: 87; <xref ref-type="bibr" rid="B55">Nefedieva and Nefediev 2008</xref>: 123; <xref ref-type="bibr" rid="B32">Nefediev et al. 2014a</xref>: 63; <xref ref-type="bibr" rid="B34">2017c</xref>: 13; <xref ref-type="bibr" rid="B56">Nefedieva et al. 2014</xref>: 65; <xref ref-type="bibr" rid="B57">2015</xref>: 152.</comment></tp:nomenclature-citation></tp:nomenclature-citation-list></tp:nomenclature><tp:treatment-sec sec-type="material" id="SECID0EY6AE"><title>Material examined</title><p>(all from Russia, southwestern Siberia, Altai Province, Charysh District, ca. 4.5 km SE of Charyshskoye Village). 2 juv. (ASU), <italic><tp:taxon-name><tp:taxon-name-part taxon-name-part-type="genus" reg="Betula">Betula</tp:taxon-name-part> <tp:taxon-name-part taxon-name-part-type="species" reg="pendula">pendula</tp:taxon-name-part></tp:taxon-name></italic> and <italic><tp:taxon-name><tp:taxon-name-part taxon-name-part-type="genus" reg="Populus">Populus</tp:taxon-name-part> <tp:taxon-name-part taxon-name-part-type="species" reg="tremula">tremula</tp:taxon-name-part></tp:taxon-name></italic> stand on N slope, <named-content xmlns:xlink="http://www.w3.org/1999/xlink" content-type="dwc:verbatimCoordinates" xlink:type="simple"><named-content content-type="geo-json" specific-use="{&#34;type&#34;:&#34;Point&#34;,&#34;coordinates&#34;:[83.623111,51.359389]}" id="NCID0EYAAG" xlink:type="simple">51°21'33.8"N, 83°37'23.2"E</named-content></named-content>, 518 m a.s.l., 14.07.2015, leg. P.N.; 4 juv. (ASU), site 1 on S slope, soil sample 3 (0–10 cm deep), 1.06.2016; 2 ♀♀, 9 juv. (ASU), site 1 on S slope, soil sample 4 (0–10 cm deep), 1.06.2016; 1 juv. (ASU), site 1 on S slope, soil sample 5 (0–10 cm deep), 1.06.2016; 2 ♂♂, 1 ♀, 2 juv. (ASU), foot of S slope of mountain, <italic><tp:taxon-name><tp:taxon-name-part taxon-name-part-type="genus" reg="Padus">Padus</tp:taxon-name-part> <tp:taxon-name-part taxon-name-part-type="species" reg="avium">avium</tp:taxon-name-part></tp:taxon-name></italic> and <italic><tp:taxon-name><tp:taxon-name-part taxon-name-part-type="genus" reg="Populus">Populus</tp:taxon-name-part> <tp:taxon-name-part taxon-name-part-type="species" reg="tremula">tremula</tp:taxon-name-part></tp:taxon-name></italic> stand near brook, hand sampling, 1.06.2016; 2 ♂♂, 2 ♀♀ (ASU), site 1 on N slope, hand sampling, 2.06.2016, all leg. P.N., Kh.N., S.N., V.S.; 2 juv. (ASU), site 1 on S slope, soil sample 1 (0–10 cm deep), 12.07.2016; 1 juv. (ASU), site 1 on S slope, soil sample 3 (0–10 cm deep), 12.07.2016; 3 juv. (ASU), site 1 on S slope, soil sample 3 (10–20 cm deep), 12.07.2016; 2 juv. (ASU), site 1 on S slope, soil sample 5 (0–10 cm deep), 12.07.2016; 1 juv. (ASU), site 1 on N slope, soil sample 1 (0–10 cm deep), 13.07.2016; 1 juv. (ASU), site 1 on N slope, hand sampling, 13.07.2016; 1 juv. (ASU), site 2 on N slope, soil sample 3 (0–10 cm deep), 13.07.2016; 1 juv. (ASU), near Komendantka Village, hand sampling, 14.07.2016, all leg. Kh.N., S.N., V.S.; 1 ♂ (ASU), site 1 on S slope, soil sample 2 (10–20 cm deep), 22.08.2016; 1 ♂ (ASU), site 1 on S slope, soil sample 4 (0–10 cm deep), 23.08.2016; 1 ♂, 1 ♀ (ZMUM), 1 ♀ (ASU), site 1 on S slope, soil sample 5 (0–10 cm deep), 23.08.2016; 1 ♂ (ASU), site 2 on S slope, soil sample 2 (0–10 cm deep), 22.08.2016; 1 juv. (ASU), site 2 on S slope, soil sample 4 (0–10 cm deep), 22.08.2016; 1 ♂ (ASU), site 2 on N slope, soil sample 2 (0–10 cm deep), 23.08.2016; 1 ♀ (ASU), site 2 on N slope, soil sample 4 (litter), 23.08.2016, all leg. P.N., Kh.N., S.N., V.S.</p></tp:treatment-sec><tp:treatment-sec sec-type="distribution" id="SECID0ETBAG"><title>Distribution.</title><p>Being a Western-Central Siberian species, <italic><tp:taxon-name><tp:taxon-name-part taxon-name-part-type="genus" reg="Schizoturanius">S.</tp:taxon-name-part> <tp:taxon-name-part taxon-name-part-type="species" reg="clavatipes">clavatipes</tp:taxon-name-part></tp:taxon-name></italic> appears to be very widespread in southwestern Siberia, Russia, inhabiting Tomsk, Novosibirsk, and Kemerovo areas, Altai Province, Republic of Altai, Republic of Khakassia, and also along the Yenisei River in the Krasnoyarsk Province, central Siberia, Russia.</p></tp:treatment-sec><tp:treatment-sec sec-type="remarks" id="SECID0EECAG"><title>Remarks.</title><p>The results of this study suggest that <italic><tp:taxon-name><tp:taxon-name-part taxon-name-part-type="genus" reg="Schizoturanius">S.</tp:taxon-name-part> <tp:taxon-name-part taxon-name-part-type="species" reg="clavatipes">clavatipes</tp:taxon-name-part></tp:taxon-name></italic> prefers the southern slope, in spite of its highly ecological valence.</p></tp:treatment-sec><ref-list><ref id="B42"><mixed-citation xmlns:xlink="http://www.w3.org/1999/xlink" xlink:type="simple">
          <person-group><name name-style="western"><surname>Nefediev</surname><given-names>PS</given-names></name><name name-style="western"><surname>Nefedieva</surname><given-names>JS</given-names></name></person-group> (<year>2008a</year>) <article-title>[A historical review of faunistic investigations of millipedes (<tp:taxon-name><tp:taxon-name-part taxon-name-part-type="class">Diplopoda</tp:taxon-name-part></tp:taxon-name>) in Western Siberia]. Altai: ecology and environmental management. Proceedings of VII Russian-Mongolian Conference of Students and Young Researchers. Biysk Pedagogical State University Publ.</article-title> <source>, Biysk</source> <volume>1</volume>: <fpage>117</fpage>–<lpage>120</lpage>. [in Russian]</mixed-citation></ref><ref id="B15"><mixed-citation xmlns:xlink="http://www.w3.org/1999/xlink" xlink:type="simple">
          <person-group><name name-style="western"><surname>Mikhaljova</surname><given-names>EV</given-names></name></person-group> (<year>1993</year>) <article-title>The millipedes (<tp:taxon-name><tp:taxon-name-part taxon-name-part-type="class">Diplopoda</tp:taxon-name-part></tp:taxon-name>) of Siberia and the Far East of Russia.</article-title> <source><tp:taxon-name><tp:taxon-name-part taxon-name-part-type="phylum">Arthropoda</tp:taxon-name-part></tp:taxon-name> Selecta</source> <volume>2</volume>(<issue>2</issue>): <fpage>3</fpage>–<lpage>36</lpage>.</mixed-citation></ref><ref id="B28"><mixed-citation xmlns:xlink="http://www.w3.org/1999/xlink" xlink:type="simple">
          <person-group><name name-style="western"><surname>Nefediev</surname><given-names>PS</given-names></name></person-group> (<year>2001</year>) [On the fauna and ecology of myriapods (<tp:taxon-name><tp:taxon-name-part taxon-name-part-type="subphylum">Myriapoda</tp:taxon-name-part></tp:taxon-name>) in the environs of the village of Smolenskoe, Altai Province]. Landscapes of Western Siberia: Investigation problems, ecology and rational use. Proceedings of 7th International Conference, devoting to the International Day of the Earth. Biysk Pedagogical State University Publ., Biysk, 84–86. [in Russian]</mixed-citation></ref><ref id="B29"><mixed-citation xmlns:xlink="http://www.w3.org/1999/xlink" xlink:type="simple">
          <person-group><name name-style="western"><surname>Nefediev</surname><given-names>PS</given-names></name></person-group> (<year>2002a</year>) On the <tp:taxon-name><tp:taxon-name-part taxon-name-part-type="class">Diplopoda</tp:taxon-name-part></tp:taxon-name> fauna of South-West Siberia. 12th International Congress of Myriapodology. Book of Abstracts. Pietermaritzburg, 30 pp.</mixed-citation></ref><ref id="B30"><mixed-citation xmlns:xlink="http://www.w3.org/1999/xlink" xlink:type="simple">
          <person-group><name name-style="western"><surname>Nefediev</surname><given-names>PS</given-names></name></person-group> (<year>2002b</year>) [Populations and some ecological peculiarities of myriapods of gray forest soils in the southern of the Tomsk Area]. Biology, a Science of the XXI Century. Abstracts of 6th School Conference of Young Researchers. Pushchino Scientific Centre RAS Publ., Pushchino-on-Oka, 138–139. [in Russian]</mixed-citation></ref><ref id="B22"><mixed-citation xmlns:xlink="http://www.w3.org/1999/xlink" xlink:type="simple">
          <person-group><name name-style="western"><surname>Mikhaljova</surname><given-names>EV</given-names></name><name name-style="western"><surname>Golovatch</surname><given-names>SI</given-names></name></person-group> (<year>2001</year>) <article-title>A review of the millipede fauna of Siberia (<tp:taxon-name><tp:taxon-name-part taxon-name-part-type="class">Diplopoda</tp:taxon-name-part></tp:taxon-name>).</article-title> <source><tp:taxon-name><tp:taxon-name-part taxon-name-part-type="phylum">Arthropoda</tp:taxon-name-part></tp:taxon-name> Selecta</source> <volume>9</volume>(<issue>2</issue>): <fpage>103</fpage>–<lpage>118</lpage>. [for 2000]</mixed-citation></ref><ref id="B23"><mixed-citation xmlns:xlink="http://www.w3.org/1999/xlink" xlink:type="simple">
          <person-group><name name-style="western"><surname>Mikhaljova</surname><given-names>EV</given-names></name><name name-style="western"><surname>Nefediev</surname><given-names>PS</given-names></name></person-group> (<year>2003</year>) <article-title>A contribution to the millipede fauna of Siberia (<tp:taxon-name><tp:taxon-name-part taxon-name-part-type="class">Diplopoda</tp:taxon-name-part></tp:taxon-name>).</article-title> <source><tp:taxon-name><tp:taxon-name-part taxon-name-part-type="phylum">Arthropoda</tp:taxon-name-part></tp:taxon-name> Selecta</source> <volume>11</volume>(<issue>1</issue>): <fpage>81</fpage>–<lpage>87</lpage>. [for 2002]</mixed-citation></ref><ref id="B37"><mixed-citation xmlns:xlink="http://www.w3.org/1999/xlink" xlink:type="simple">
          <person-group><name name-style="western"><surname>Nefediev</surname><given-names>PS</given-names></name><name name-style="western"><surname>Nefedieva</surname><given-names>JS</given-names></name></person-group> (<year>2005</year>) [Seasonal fluctuations of diplopod density in some forests of Western Siberia]. Ecological diversity of soil biota and biological productivity of soils. Proceedings of IV (XIV) All-Russian Conference of Soil Zoology. Tyumen State University Publ., Tyumen, 177–178. [in Russian]</mixed-citation></ref><ref id="B38"><mixed-citation xmlns:xlink="http://www.w3.org/1999/xlink" xlink:type="simple">
          <person-group><name name-style="western"><surname>Nefediev</surname><given-names>PS</given-names></name><name name-style="western"><surname>Nefedieva</surname><given-names>JS</given-names></name></person-group> (<year>2006</year>) [Regional peculiarities of millipede fauna (<tp:taxon-name><tp:taxon-name-part taxon-name-part-type="class">Diplopoda</tp:taxon-name-part></tp:taxon-name>) in the south-east of Western Siberia]. Ecology of South Siberia and adjacent territories. Proceedings of X International School Conference of Students and Young Researchers. Khakassian State University Publ., Abakan 1: 98. [in Russian]</mixed-citation></ref><ref id="B39"><mixed-citation xmlns:xlink="http://www.w3.org/1999/xlink" xlink:type="simple">
          <person-group><name name-style="western"><surname>Nefediev</surname><given-names>PS</given-names></name><name name-style="western"><surname>Nefedieva</surname><given-names>JS</given-names></name></person-group> (<year>2007a</year>) A brief analysis of the biotopic distribution of millipedes (<tp:taxon-name><tp:taxon-name-part taxon-name-part-type="class">Diplopoda</tp:taxon-name-part></tp:taxon-name>) in the south-east of Western Siberia. Forest Soils: Research Results, Problems and Future Outlook. Abstracts of International Conference. Institute of Biology, Komi Scientific Center, Ural Division of RAS Publ., Syktyvkar, 139–140. [in Russian and in English]</mixed-citation></ref><ref id="B40"><mixed-citation xmlns:xlink="http://www.w3.org/1999/xlink" xlink:type="simple">
          <person-group><name name-style="western"><surname>Nefediev</surname><given-names>PS</given-names></name><name name-style="western"><surname>Nefedieva</surname><given-names>JS</given-names></name></person-group> (<year>2007b</year>) [Biogeographical characteristic of millipede fauna in the south-east of Western Siberia]. Biodiversity of invertebrate animals. Proceedings of II All-Russian School Conference «Conceptual and applied aspects of scientific investigations and education in invertebrate zoology». Deltaplan Publ., Tomsk, 159–164. [in Russian]</mixed-citation></ref><ref id="B43"><mixed-citation xmlns:xlink="http://www.w3.org/1999/xlink" xlink:type="simple">
          <person-group><name name-style="western"><surname>Nefediev</surname><given-names>PS</given-names></name><name name-style="western"><surname>Nefedieva</surname><given-names>JS</given-names></name></person-group> (<year>2008b</year>) Zoogeographical analysis of the millipede fauna (<tp:taxon-name><tp:taxon-name-part taxon-name-part-type="class">Diplopoda</tp:taxon-name-part></tp:taxon-name>) in the south-east of Western Siberia. <tp:taxon-name><tp:taxon-name-part taxon-name-part-type="subphylum">Myriapoda</tp:taxon-name-part></tp:taxon-name> and <tp:taxon-name><tp:taxon-name-part taxon-name-part-type="phylum">Onychophora</tp:taxon-name-part></tp:taxon-name> of the World Diversity, Biology and Importance. Abstracts of 14th International Congress of Myriapodology. Staatliches Museum für Naturkunde, Görlitz. Peckiana 6: 62.</mixed-citation></ref><ref id="B44"><mixed-citation xmlns:xlink="http://www.w3.org/1999/xlink" xlink:type="simple">
          <person-group><name name-style="western"><surname>Nefediev</surname><given-names>PS</given-names></name><name name-style="western"><surname>Nefedieva</surname><given-names>JS</given-names></name></person-group> (<year>2011</year>) [Millipedes (<tp:taxon-name><tp:taxon-name-part taxon-name-part-type="class">Diplopoda</tp:taxon-name-part></tp:taxon-name>) of green plantations of Tomsk City and its suburbs]. Conceptual and applied aspects of scientific investigations in invertebrate zoology. Proceedings of III All-Russian School Conference. Agraf-Press Publ., Tomsk, 100–102. [in Russian]</mixed-citation></ref><ref id="B45"><mixed-citation xmlns:xlink="http://www.w3.org/1999/xlink" xlink:type="simple">
          <person-group><name name-style="western"><surname>Nefediev</surname><given-names>PS</given-names></name><name name-style="western"><surname>Nefedieva</surname><given-names>JS</given-names></name></person-group> (<year>2012a</year>) [Some peculiarities of distribution of millipedes (<tp:taxon-name><tp:taxon-name-part taxon-name-part-type="class">Diplopoda</tp:taxon-name-part></tp:taxon-name>) along the soil profile in the south-taiga and small-leaved forests of Western Siberia]. Izvestia Altaiskogo gosudarstvennogo universiteta, Biologicheskie nauki 3(75)1: 49–54. [in Russian]</mixed-citation></ref><ref id="B46"><mixed-citation xmlns:xlink="http://www.w3.org/1999/xlink" xlink:type="simple">
          <person-group><name name-style="western"><surname>Nefediev</surname><given-names>PS</given-names></name><name name-style="western"><surname>Nefedieva</surname><given-names>JS</given-names></name></person-group> (<year>2012b</year>) [Some peculiarities of seasonal dynamics of sex-age structure of millipede populations (<tp:taxon-name><tp:taxon-name-part taxon-name-part-type="class">Diplopoda</tp:taxon-name-part></tp:taxon-name>) in the southern taiga and small-leaved forests of Western Siberia]. Izvestia Altaiskogo gosudarstvennogo universiteta, Biologicheskie nauki 3(75)2: 46–48. [in Russian]</mixed-citation></ref><ref id="B55"><mixed-citation xmlns:xlink="http://www.w3.org/1999/xlink" xlink:type="simple">
          <person-group><name name-style="western"><surname>Nefedieva</surname><given-names>JS</given-names></name><name name-style="western"><surname>Nefediev</surname><given-names>PS</given-names></name></person-group> (<year>2008</year>) <article-title>Ecofaunistical investigations of millipedes (<tp:taxon-name><tp:taxon-name-part taxon-name-part-type="class">Diplopoda</tp:taxon-name-part></tp:taxon-name>) in the environs of Lake Teletskoe. <tp:taxon-name><tp:taxon-name-part taxon-name-part-type="subphylum">Myriapoda</tp:taxon-name-part></tp:taxon-name> and <tp:taxon-name><tp:taxon-name-part taxon-name-part-type="phylum">Onychophora</tp:taxon-name-part></tp:taxon-name> of the World Diversity, Biology and Importance. Abstracts of 14th International Congress of Myriapodology. Staatliches Museum für Naturkunde, Görlitz.</article-title> <source>Peckiana</source> <volume>6</volume>: <fpage>123</fpage>–<lpage>124</lpage>.</mixed-citation></ref><ref id="B32"><mixed-citation xmlns:xlink="http://www.w3.org/1999/xlink" xlink:type="simple">
          <person-group><name name-style="western"><surname>Nefediev</surname><given-names>PS</given-names></name><name name-style="western"><surname>Dyachkov</surname><given-names>YuV</given-names></name><name name-style="western"><surname>Nefedieva</surname><given-names>JS</given-names></name></person-group> (<year>2014a</year>) <source>Fauna and ecology of millipedes (<tp:taxon-name><tp:taxon-name-part taxon-name-part-type="class">Diplopoda</tp:taxon-name-part></tp:taxon-name>) in the Tigirek State Nature Reserve, Russian Altai. In: Tuf IH, Tajovský K (Eds) 16th International Congress of Myriapodology. Book of Abstracts.</source> <publisher-name>Institute of Soil Biology</publisher-name>, <publisher-loc>BC ASCR &amp; Faculty of Science, Palacký University, Olomouc</publisher-loc>, <size units="page">63 pp</size>.</mixed-citation></ref><ref id="B34"><mixed-citation xmlns:xlink="http://www.w3.org/1999/xlink" xlink:type="simple">
          <person-group><name name-style="western"><surname>Nefediev</surname><given-names>PS</given-names></name><name name-style="western"><surname>Farzalieva</surname><given-names>GSh</given-names></name><name name-style="western"><surname>Tuf</surname><given-names>IH</given-names></name><name name-style="western"><surname>Nedoev</surname><given-names>HKh</given-names></name><name name-style="western"><surname>Niyazov</surname><given-names>ST</given-names></name></person-group> (<year>2017c</year>) Millipede and centipede assemblages on the northern and southern slopes of the lowland Altais, southwestern Siberia, Russia (<tp:taxon-name><tp:taxon-name-part taxon-name-part-type="class">Diplopoda</tp:taxon-name-part></tp:taxon-name>, <tp:taxon-name><tp:taxon-name-part taxon-name-part-type="class">Chilopoda</tp:taxon-name-part></tp:taxon-name>). Tropical Natural History. Suppl. 5. Book of Abstracts. 17th International Congress of Myriapodology, Krabi, Thailand, 13.</mixed-citation></ref><ref id="B56"><mixed-citation xmlns:xlink="http://www.w3.org/1999/xlink" xlink:type="simple">
          <person-group><name name-style="western"><surname>Nefedieva</surname><given-names>JS</given-names></name><name name-style="western"><surname>Nefediev</surname><given-names>PS</given-names></name><name name-style="western"><surname>Sakhnevich</surname><given-names>MB</given-names></name><name name-style="western"><surname>Dyachkov</surname><given-names>YuV</given-names></name></person-group> (<year>2014</year>) <source>Distribution of millipedes (<tp:taxon-name><tp:taxon-name-part taxon-name-part-type="class">Diplopoda</tp:taxon-name-part></tp:taxon-name>) along an altitudinal gradient in the south of Lake Teletskoye, Altai Mts. In: Tuf IH, Tajovský K (Eds) 16<sup>th</sup> International Congress of Myriapodology. Book of Abstracts.</source> <publisher-name>Institute of Soil Biology</publisher-name>, <publisher-loc>BC ASCR &amp; Faculty of Science, Palacký University, Olomouc</publisher-loc>, <size units="page">65 pp</size>.</mixed-citation></ref><ref id="B57"><mixed-citation xmlns:xlink="http://www.w3.org/1999/xlink" xlink:type="simple">
          <person-group><name name-style="western"><surname>Nefedieva</surname><given-names>JS</given-names></name><name name-style="western"><surname>Nefediev</surname><given-names>PS</given-names></name><name name-style="western"><surname>Sakhnevich</surname><given-names>MB</given-names></name><name name-style="western"><surname>Dyachkov</surname><given-names>YV</given-names></name></person-group> (<year>2015</year>) <article-title>Distribution of millipedes along an altitudinal gradient in the south of Lake Teletskoye, Altai Mts, Russia (<tp:taxon-name><tp:taxon-name-part taxon-name-part-type="class">Diplopoda</tp:taxon-name-part></tp:taxon-name>).</article-title> In: <person-group><name name-style="western"><surname>Tuf</surname><given-names>IH</given-names></name><name name-style="western"><surname>Tajovský</surname><given-names>K</given-names></name></person-group> (<role>Eds</role>) <issue-title>Proceedings of the 16th International Congress of Myriapodology, Olomouc, Czech Republic.</issue-title> <source>ZooKeys</source> <volume>510</volume>: <fpage>141</fpage>–<lpage>161</lpage>. <ext-link xlink:type="simple" ext-link-type="doi" xlink:href="10.3897/zookeys.510.8855">https://doi.org/10.3897/zookeys.510.8855</ext-link></mixed-citation></ref></ref-list></tp:taxon-treatment>
