# Supplementary material for: Millipede and centipede assemblages on the northern and southern slopes of the lowland Altais, southwestern Siberia, Russia (Diplopoda, Chilopoda)
Source: Zookeys. 2018 Mar 7;(741):219–54. doi: 10.3897/zookeys.741.21936 (PMC5904556; doi:10.3897/zookeys.741.21936)
Supplement: XML Treatment for Lithobius (Ezembius) proximus [file zookeys.741.21936-treatment8.xml]

<!DOCTYPE tp:taxon-treatment
  PUBLIC "-//TaxonX//DTD Taxonomic Treatment Publishing DTD v0 20100105//EN" "tax-treatment-NSO.dtd">
<tp:taxon-treatment xmlns:tp="http://www.plazi.org/taxpub"><tp:treatment-meta><kwd-group><label>Taxon classification</label><kwd><named-content xmlns:xlink="http://www.w3.org/1999/xlink" content-type="kingdom">Animalia</named-content></kwd><kwd><named-content xmlns:xlink="http://www.w3.org/1999/xlink" content-type="order">Lithobiomorpha</named-content></kwd><kwd><named-content xmlns:xlink="http://www.w3.org/1999/xlink" content-type="family">Lithobiidae</named-content></kwd></kwd-group><mixed-citation publication-type="journal"><person-group><name><surname>Nefediev</surname><given-names>Pavel S.</given-names></name><name><surname>Farzalieva</surname><given-names>Gyulli Sh.</given-names></name><name><surname>Tuf</surname><given-names>Ivan H.</given-names></name><name><surname>Nedoev</surname><given-names>Khozhiakbar Kh.</given-names></name><name><surname>Niyazov</surname><given-names>Saparmurad T.</given-names></name></person-group><article-title>Millipede and centipede assemblages on the northern and southern slopes of the lowland Altais, southwestern Siberia, Russia (<tp:taxon-name><tp:taxon-name-part taxon-name-part-type="class">Diplopoda</tp:taxon-name-part></tp:taxon-name>, <tp:taxon-name><tp:taxon-name-part taxon-name-part-type="class">Chilopoda</tp:taxon-name-part></tp:taxon-name>)</article-title><source>Zookeys</source><day>7</day><month>3</month><year>2018</year><volume>2018</volume><issue>741</issue><fpage>219</fpage><lpage>254</lpage><pub-id pub-id-type="doi">10.3897/zookeys.741.21936</pub-id></mixed-citation></tp:treatment-meta><tp:nomenclature><tp:taxon-name>
              <tp:taxon-name-part taxon-name-part-type="genus" reg="Lithobius">Lithobius</tp:taxon-name-part> (<tp:taxon-name-part taxon-name-part-type="subgenus" reg="Ezembius">Ezembius</tp:taxon-name-part>) <tp:taxon-name-part taxon-name-part-type="species" reg="proximus">proximus</tp:taxon-name-part></tp:taxon-name><tp:taxon-authority>Sseliwanoff, 1880</tp:taxon-authority><tp:nomenclature-citation-list><tp:nomenclature-citation><tp:taxon-name>
                  <tp:taxon-name-part taxon-name-part-type="genus" reg="Lithobius">Lithobius</tp:taxon-name-part> <tp:taxon-name-part taxon-name-part-type="species" reg="proximus">proximus</tp:taxon-name-part></tp:taxon-name><comment>– <xref ref-type="bibr" rid="B69">Zalesskaja 1978</xref>: 125–126; <xref ref-type="bibr" rid="B61">Striganova and Poryadina 2005</xref>: 226; <xref ref-type="bibr" rid="B5">Bukhkalo and Sergeeva 2012</xref>: 61; <xref ref-type="bibr" rid="B60">Sergeeva 2013</xref>: 530–532; <xref ref-type="bibr" rid="B4">Bukhkalo et al. 2014</xref>: 71–72;</comment></tp:nomenclature-citation><tp:nomenclature-citation><tp:taxon-name>
                  <tp:taxon-name-part taxon-name-part-type="genus" reg="Lithobius">Lithobius</tp:taxon-name-part> (<tp:taxon-name-part taxon-name-part-type="subgenus" reg="Ezembius">Ezembius</tp:taxon-name-part>) <tp:taxon-name-part taxon-name-part-type="species" reg="proximus">proximus</tp:taxon-name-part></tp:taxon-name><comment>– <xref ref-type="bibr" rid="B35">Nefediev et al. 2017b</xref>: 116, 117: map; <xref ref-type="bibr" rid="B34">2017c</xref>: 13; 2017d: 218: map.</comment></tp:nomenclature-citation></tp:nomenclature-citation-list></tp:nomenclature><tp:treatment-sec sec-type="material" id="SECID0E2LAG"><title>Material examined</title><p>(all from Russia, southwestern Siberia, Altai Province, Charysh District, ca. 4.5 km SE of Charyshskoye Village). 2 ♂♂ (ASU), <italic><tp:taxon-name><tp:taxon-name-part taxon-name-part-type="genus" reg="Betula">Betula</tp:taxon-name-part> <tp:taxon-name-part taxon-name-part-type="species" reg="pendula">pendula</tp:taxon-name-part></tp:taxon-name></italic> and <italic><tp:taxon-name><tp:taxon-name-part taxon-name-part-type="genus" reg="Populus">Populus</tp:taxon-name-part> <tp:taxon-name-part taxon-name-part-type="species" reg="tremula">tremula</tp:taxon-name-part></tp:taxon-name></italic> stand on N slope, <named-content xmlns:xlink="http://www.w3.org/1999/xlink" content-type="dwc:verbatimCoordinates" xlink:type="simple"><named-content content-type="geo-json" specific-use="{&#34;type&#34;:&#34;Point&#34;,&#34;coordinates&#34;:[83.623111,51.359389]}" id="NCID0E1MAG" xlink:type="simple">51°21'33.8"N, 83°37'23.2"E</named-content></named-content>, 518 m a.s.l., 14.07.2015, leg. P.N.; 4 ♂♂ (ASU), same locality, 15.07.2015, leg. P.N., T.Z.; 1 ♂ (ASU), S slope between site 1 and site 2, broad gully with <italic><tp:taxon-name><tp:taxon-name-part taxon-name-part-type="genus" reg="Padus">Padus</tp:taxon-name-part> <tp:taxon-name-part taxon-name-part-type="species" reg="avium">avium</tp:taxon-name-part></tp:taxon-name></italic>, hand sampling, 31.05.2016, leg. P.N., Kh.N., S.N., V.S.; 1 subadult ♂ (ASU), <italic><tp:taxon-name><tp:taxon-name-part taxon-name-part-type="genus" reg="Betula">Betula</tp:taxon-name-part> <tp:taxon-name-part taxon-name-part-type="species" reg="pendula">pendula</tp:taxon-name-part></tp:taxon-name></italic> and <italic><tp:taxon-name><tp:taxon-name-part taxon-name-part-type="genus" reg="Populus">Populus</tp:taxon-name-part> <tp:taxon-name-part taxon-name-part-type="species" reg="tremula">tremula</tp:taxon-name-part></tp:taxon-name></italic> stand on N slope, <named-content xmlns:xlink="http://www.w3.org/1999/xlink" content-type="dwc:verbatimCoordinates" xlink:type="simple"><named-content content-type="geo-json" specific-use="{&#34;type&#34;:&#34;Point&#34;,&#34;coordinates&#34;:[83.623111,51.359389]}" id="NCID0EDOAG" xlink:type="simple">51°21'33.8"N, 83°37'23.2"E</named-content></named-content>, 518 m a.s.l., 12.07.2016; 2 ♂♂, 1 ♀ (ASU), same locality, pitfall traps, 12–14.07.2016, all leg. P.N.; 1 ♂ (ASU), site 2 on S <!--PageBreak-->slope, soil sample 1 (0–10 cm deep), 12.07.2016, leg. Kh.N., S.N., V.S.; 2 juv. (ASU), site 1 on N slope, soil sample 2 (0–10 cm deep), 23.08.2016; 1 ♂ (ASU), site 2 on N slope, soil sample 4 (litter), 23.08.2016; 1 ♀ (ASU), site 2 on N slope, hand sampling, 23.08.2016, all leg. P.N., Kh.N., S.N., V.S.; 1 ♂ (ASU), <italic><tp:taxon-name><tp:taxon-name-part taxon-name-part-type="genus" reg="Betula">Betula</tp:taxon-name-part> <tp:taxon-name-part taxon-name-part-type="species" reg="pendula">pendula</tp:taxon-name-part></tp:taxon-name></italic> and <italic><tp:taxon-name><tp:taxon-name-part taxon-name-part-type="genus" reg="Populus">Populus</tp:taxon-name-part> <tp:taxon-name-part taxon-name-part-type="species" reg="tremula">tremula</tp:taxon-name-part></tp:taxon-name></italic> stand on N slope, <named-content xmlns:xlink="http://www.w3.org/1999/xlink" content-type="dwc:verbatimCoordinates" xlink:type="simple"><named-content content-type="geo-json" specific-use="{&#34;type&#34;:&#34;Point&#34;,&#34;coordinates&#34;:[83.623111,51.359389]}" id="NCID0EDPAG" xlink:type="simple">51°21'33.8"N, 83°37'23.2"E</named-content></named-content>, 518 m a.s.l., hand sampling, 20.06.2017, leg. P.N.</p></tp:treatment-sec><tp:treatment-sec sec-type="distribution" id="SECID0EIPAG"><title>Distribution.</title><p>Eastern European-transSiberian temperate range: this species is widespread from the eastern Russian Plain (republics of Mari El and Tatarstan, Kirov and Samara areas) in the west through Siberia to the Russian Far East (Maritime Province, Sakhalin and the Kuriles) (<xref ref-type="bibr" rid="B69">Zalesskaja 1978</xref>; <xref ref-type="bibr" rid="B10">Farzalieva and Esyunin 2008</xref>; <xref ref-type="bibr" rid="B9">Farzalieva 2009</xref>; <xref ref-type="bibr" rid="B11">Farzalieva and Tselishcheva 2009</xref>).</p></tp:treatment-sec><tp:treatment-sec sec-type="remarks" id="SECID0E5PAG"><title>Remarks.</title><p>The above find of the species, recently announced at the 17th International Congress of Myriapodology (<xref ref-type="bibr" rid="B34">Nefediev et al. 2017c</xref>), can be considered as the first formal record of it in the Altai Province, SW Siberia. In the investigated area, <italic><tp:taxon-name><tp:taxon-name-part taxon-name-part-type="genus" reg="Lithobius">L.</tp:taxon-name-part> <tp:taxon-name-part taxon-name-part-type="species" reg="proximus">proximus</tp:taxon-name-part></tp:taxon-name></italic> is very rare and shows no significant differences in its distribution between slopes.</p></tp:treatment-sec><ref-list><ref id="B69"><mixed-citation xmlns:xlink="http://www.w3.org/1999/xlink" xlink:type="simple">
          <person-group><name name-style="western"><surname>Zalesskaja</surname><given-names>NT</given-names></name></person-group> (<year>1978</year>) <source>[Identification book of the lithobiomorph centipedes of the USSR].</source> <publisher-name>Nauka Publ.</publisher-name>, <publisher-loc>Moscow</publisher-loc>, <size units="page">212 pp</size>. [In Russian]</mixed-citation></ref><ref id="B61"><mixed-citation xmlns:xlink="http://www.w3.org/1999/xlink" xlink:type="simple">
          <person-group><name name-style="western"><surname>Striganova</surname><given-names>BR</given-names></name><name name-style="western"><surname>Poryadina</surname><given-names>NM</given-names></name></person-group> (<year>2005</year>) <source>[Soil animal population in boreal forests of the West Siberian Plain].</source> <publisher-name>KMK Scientific Press Ltd.</publisher-name>, <publisher-loc>Moscow</publisher-loc>, <size units="page">234 pp</size>. [in Russian]</mixed-citation></ref><ref id="B5"><mixed-citation xmlns:xlink="http://www.w3.org/1999/xlink" xlink:type="simple">
          <person-group><name name-style="western"><surname>Bukhkalo</surname><given-names>SP</given-names></name><name name-style="western"><surname>Sergeeva</surname><given-names>EV</given-names></name></person-group> (<year>2012</year>) <article-title>[Interannual dynamics of composition and structure of soil invertebrate communities in the root terrace of the Irtysh]. Belgorod State University Scientific Bulletin.</article-title> <source>Natural sciences</source> <volume>15</volume>(<issue>20</issue>): <fpage>59</fpage>–<lpage>64</lpage>. [In Russian]</mixed-citation></ref><ref id="B60"><mixed-citation xmlns:xlink="http://www.w3.org/1999/xlink" xlink:type="simple">
          <person-group><name name-style="western"><surname>Sergeeva</surname><given-names>EV</given-names></name></person-group> (<year>2013</year>) <article-title>[Biotopic distribution and number of centipedes (<tp:taxon-name><tp:taxon-name-part taxon-name-part-type="class">Chilopoda</tp:taxon-name-part></tp:taxon-name>) in Irtysh valley of West Siberia, Russia].</article-title> <source>Euroasian Entomological Journal</source> <volume>12</volume>(<issue>6</issue>): <fpage>529</fpage>–<lpage>533</lpage>. [In Russian, with English summary]</mixed-citation></ref><ref id="B4"><mixed-citation xmlns:xlink="http://www.w3.org/1999/xlink" xlink:type="simple">
          <person-group><name name-style="western"><surname>Bukhkalo</surname><given-names>SP</given-names></name><name name-style="western"><surname>Galitch</surname><given-names>DE</given-names></name><name name-style="western"><surname>Sergeeva</surname><given-names>EV</given-names></name><name name-style="western"><surname>Vazhenina</surname><given-names>NV</given-names></name></person-group> (<year>2014</year>) <source>[Synopsis of the invertebrate fauna of the southern taiga in western Siberia (basin of the Lower Irtysh)].</source> <publisher-name>KMK Scientific Press</publisher-name>, <publisher-loc>Ltd., Moscow</publisher-loc>, <size units="page">189 pp</size>. [in Russian]</mixed-citation></ref><ref id="B35"><mixed-citation xmlns:xlink="http://www.w3.org/1999/xlink" xlink:type="simple">
          <person-group><name name-style="western"><surname>Nefediev</surname><given-names>PS</given-names></name><name name-style="western"><surname>Knyazev</surname><given-names>SYu</given-names></name><name name-style="western"><surname>Farzalieva</surname><given-names>GSh</given-names></name><name name-style="western"><surname>Tuf</surname><given-names>IH</given-names></name></person-group> (<year>2017b</year>) <article-title>A contribution to the myriapod fauna of the Omsk Area, Siberia, Russia (<tp:taxon-name><tp:taxon-name-part taxon-name-part-type="subphylum">Myriapoda</tp:taxon-name-part></tp:taxon-name>: <tp:taxon-name><tp:taxon-name-part taxon-name-part-type="class">Diplopoda</tp:taxon-name-part></tp:taxon-name>, <tp:taxon-name><tp:taxon-name-part taxon-name-part-type="class">Chilopoda</tp:taxon-name-part></tp:taxon-name>).</article-title> <source><tp:taxon-name><tp:taxon-name-part taxon-name-part-type="phylum">Arthropoda</tp:taxon-name-part></tp:taxon-name> Selecta</source> <volume>26</volume>(<issue>2</issue>): <fpage>113</fpage>–<lpage>118</lpage>.</mixed-citation></ref><ref id="B34"><mixed-citation xmlns:xlink="http://www.w3.org/1999/xlink" xlink:type="simple">
          <person-group><name name-style="western"><surname>Nefediev</surname><given-names>PS</given-names></name><name name-style="western"><surname>Farzalieva</surname><given-names>GSh</given-names></name><name name-style="western"><surname>Tuf</surname><given-names>IH</given-names></name><name name-style="western"><surname>Nedoev</surname><given-names>HKh</given-names></name><name name-style="western"><surname>Niyazov</surname><given-names>ST</given-names></name></person-group> (<year>2017c</year>) Millipede and centipede assemblages on the northern and southern slopes of the lowland Altais, southwestern Siberia, Russia (<tp:taxon-name><tp:taxon-name-part taxon-name-part-type="class">Diplopoda</tp:taxon-name-part></tp:taxon-name>, <tp:taxon-name><tp:taxon-name-part taxon-name-part-type="class">Chilopoda</tp:taxon-name-part></tp:taxon-name>). Tropical Natural History. Suppl. 5. Book of Abstracts. 17th International Congress of Myriapodology, Krabi, Thailand, 13.</mixed-citation></ref><ref id="B10"><mixed-citation xmlns:xlink="http://www.w3.org/1999/xlink" xlink:type="simple">
          <person-group><name name-style="western"><surname>Farzalieva</surname><given-names>GSh</given-names></name><name name-style="western"><surname>Esyunin</surname><given-names>SL</given-names></name></person-group> (<year>2008</year>) <article-title>A review of the centipede (<tp:taxon-name><tp:taxon-name-part taxon-name-part-type="order">Lithobiomorpha</tp:taxon-name-part></tp:taxon-name>, <tp:taxon-name><tp:taxon-name-part taxon-name-part-type="family">Henicopidae</tp:taxon-name-part></tp:taxon-name>, <tp:taxon-name><tp:taxon-name-part taxon-name-part-type="family">Lithobiidae</tp:taxon-name-part></tp:taxon-name>) fauna of the Urals and Cis-Ural Area.</article-title> <source>Entomological Review</source> <volume>88</volume>(<issue>5</issue>): <fpage>598</fpage>–<lpage>623</lpage>. <ext-link xlink:type="simple" ext-link-type="doi" xlink:href="10.1134/S0013873808050102">https://doi.org/10.1134/S0013873808050102</ext-link></mixed-citation></ref><ref id="B9"><mixed-citation xmlns:xlink="http://www.w3.org/1999/xlink" xlink:type="simple">
          <person-group><name name-style="western"><surname>Farzalieva</surname><given-names>GSh</given-names></name></person-group> (<year>2009</year>) [To the knowledge of the fauna of <tp:taxon-name><tp:taxon-name-part taxon-name-part-type="subphylum">Myriapoda</tp:taxon-name-part></tp:taxon-name> in the Kirov Area]. Scientific research as a basis for the protection of natural complexes in nature reserves and wildlife preserves. Proceedings of All-Russian Scientific and Practical Conference. Staraya Vyatka Publ., Kirov, 152–155. [in Russian]</mixed-citation></ref><ref id="B11"><mixed-citation xmlns:xlink="http://www.w3.org/1999/xlink" xlink:type="simple">
          <person-group><name name-style="western"><surname>Farzalieva</surname><given-names>GSh</given-names></name><name name-style="western"><surname>Tselishcheva</surname><given-names>LG</given-names></name></person-group> (<year>2009</year>) [Population of <tp:taxon-name><tp:taxon-name-part taxon-name-part-type="subphylum">Myriapoda</tp:taxon-name-part></tp:taxon-name> of some biocenoses in the Nurgush Nature Reserve]. Scientific research as a basis for the protection of natural complexes in nature reserves and wildlife preserves. Proceedings of All-Russian Scientific and Practical Conference. Staraya Vyatka Publ., Kirov, 155–159. [in Russian]</mixed-citation></ref></ref-list></tp:taxon-treatment>
