# Supplementary material for: Millipede and centipede assemblages on the northern and southern slopes of the lowland Altais, southwestern Siberia, Russia (Diplopoda, Chilopoda)
Source: Zookeys. 2018 Mar 7;(741):219–54. doi: 10.3897/zookeys.741.21936 (PMC5904556; doi:10.3897/zookeys.741.21936)
Supplement: XML Treatment for Lithobius (Ezembius) sibiricus [file zookeys.741.21936-treatment9.xml]

<!DOCTYPE tp:taxon-treatment
  PUBLIC "-//TaxonX//DTD Taxonomic Treatment Publishing DTD v0 20100105//EN" "tax-treatment-NSO.dtd">
<tp:taxon-treatment xmlns:tp="http://www.plazi.org/taxpub"><tp:treatment-meta><kwd-group><label>Taxon classification</label><kwd><named-content xmlns:xlink="http://www.w3.org/1999/xlink" content-type="kingdom">Animalia</named-content></kwd><kwd><named-content xmlns:xlink="http://www.w3.org/1999/xlink" content-type="order">Lithobiomorpha</named-content></kwd><kwd><named-content xmlns:xlink="http://www.w3.org/1999/xlink" content-type="family">Lithobiidae</named-content></kwd></kwd-group><mixed-citation publication-type="journal"><person-group><name><surname>Nefediev</surname><given-names>Pavel S.</given-names></name><name><surname>Farzalieva</surname><given-names>Gyulli Sh.</given-names></name><name><surname>Tuf</surname><given-names>Ivan H.</given-names></name><name><surname>Nedoev</surname><given-names>Khozhiakbar Kh.</given-names></name><name><surname>Niyazov</surname><given-names>Saparmurad T.</given-names></name></person-group><article-title>Millipede and centipede assemblages on the northern and southern slopes of the lowland Altais, southwestern Siberia, Russia (<tp:taxon-name><tp:taxon-name-part taxon-name-part-type="class">Diplopoda</tp:taxon-name-part></tp:taxon-name>, <tp:taxon-name><tp:taxon-name-part taxon-name-part-type="class">Chilopoda</tp:taxon-name-part></tp:taxon-name>)</article-title><source>Zookeys</source><day>7</day><month>3</month><year>2018</year><volume>2018</volume><issue>741</issue><fpage>219</fpage><lpage>254</lpage><pub-id pub-id-type="doi">10.3897/zookeys.741.21936</pub-id></mixed-citation></tp:treatment-meta><tp:nomenclature><tp:taxon-name>
              <tp:taxon-name-part taxon-name-part-type="genus" reg="Lithobius">Lithobius</tp:taxon-name-part> (<tp:taxon-name-part taxon-name-part-type="subgenus" reg="Ezembius">Ezembius</tp:taxon-name-part>) <tp:taxon-name-part taxon-name-part-type="species" reg="sibiricus">sibiricus</tp:taxon-name-part></tp:taxon-name><tp:taxon-authority>Gerstfeldt, 1858</tp:taxon-authority><tp:nomenclature-citation-list><tp:nomenclature-citation><tp:taxon-name>
                  <tp:taxon-name-part taxon-name-part-type="genus" reg="Lithobius">Lithobius</tp:taxon-name-part> <tp:taxon-name-part taxon-name-part-type="species" reg="sibiricus">sibiricus</tp:taxon-name-part></tp:taxon-name><comment>– <xref ref-type="bibr" rid="B28">Nefediev 2001</xref>: 85.</comment></tp:nomenclature-citation><tp:nomenclature-citation><tp:taxon-name>
                  <tp:taxon-name-part taxon-name-part-type="genus" reg="Lithobius">Lithobius</tp:taxon-name-part> (<tp:taxon-name-part taxon-name-part-type="subgenus" reg="Ezembius">Ezembius</tp:taxon-name-part>) <tp:taxon-name-part taxon-name-part-type="species" reg="sibiricus">sibiricus</tp:taxon-name-part></tp:taxon-name><comment>– <xref ref-type="bibr" rid="B53">Nefediev et al. 2016d</xref>: 263; <xref ref-type="bibr" rid="B34">2017c</xref>: 13; <xref ref-type="bibr" rid="B33">2017d</xref>: 219, 218: map.</comment></tp:nomenclature-citation></tp:nomenclature-citation-list></tp:nomenclature><tp:treatment-sec sec-type="material" id="SECID0EITAG"><title>Material examined</title><p>(all from Russia, southwestern Siberia, Altai Province, Charysh District, ca. 4.5 km SE of Charyshskoye Village). 2 ♂♂, 1 ♀, 2 juv. (ASU), site 1 on S slope, 13.07.2015; 1 ♂, 1 ♀, 2 subadult ♀♀ (ASU), <italic><tp:taxon-name><tp:taxon-name-part taxon-name-part-type="genus" reg="Betula">Betula</tp:taxon-name-part> <tp:taxon-name-part taxon-name-part-type="species" reg="pendula">pendula</tp:taxon-name-part></tp:taxon-name></italic> and <italic><tp:taxon-name><tp:taxon-name-part taxon-name-part-type="genus" reg="Populus">Populus</tp:taxon-name-part> <tp:taxon-name-part taxon-name-part-type="species" reg="tremula">tremula</tp:taxon-name-part></tp:taxon-name></italic> stand on N slope, <named-content xmlns:xlink="http://www.w3.org/1999/xlink" content-type="dwc:verbatimCoordinates" xlink:type="simple"><named-content content-type="geo-json" specific-use="{&#34;type&#34;:&#34;Point&#34;,&#34;coordinates&#34;:[83.623111,51.359389]}" id="NCID0EHUAG" xlink:type="simple">51°21'33.8"N, 83°37'23.2"E</named-content></named-content>, 518 m a.s.l., 14.07.2015, all leg. P.N.; 1 ♂, 1 subadult ♀, 2 juv. (ZMUM), foot of S slope of mountain, <italic><tp:taxon-name><tp:taxon-name-part taxon-name-part-type="genus" reg="Padus">Padus</tp:taxon-name-part> <tp:taxon-name-part taxon-name-part-type="species" reg="avium">avium</tp:taxon-name-part></tp:taxon-name></italic> and <italic><tp:taxon-name><tp:taxon-name-part taxon-name-part-type="genus" reg="Populus">Populus</tp:taxon-name-part> <tp:taxon-name-part taxon-name-part-type="species" reg="tremula">tremula</tp:taxon-name-part></tp:taxon-name></italic> stand near brook, hand sampling, 31.05.2016; 1 ♂, 1 ♀, 1 juv. (PSU), site 1 on S slope, hand sampling, 31.05.2016; 2 ♂♂, 8 ♀♀ (ASU), S slope between site 1 and site 2, broad gully with <italic><tp:taxon-name><tp:taxon-name-part taxon-name-part-type="genus" reg="Padus">Padus</tp:taxon-name-part> <tp:taxon-name-part taxon-name-part-type="species" reg="avium">avium</tp:taxon-name-part></tp:taxon-name></italic>, hand sampling, 1.06.2016; 1 ♂ (ASU), site 1 on S slope, soil sample 3 (10–20 cm deep), 1.06.2016; 2 juv. (ASU), site 1 on N slope, soil sample 2 (0–10 cm deep), 2.06.2016; 7 ♂♂, 1 ♀, 3 juv. (ASU), site 1 on N slope, soil sample 3 (litter), 2.06.2016; 1 ♂ (ASU), site 1 on N slope, soil sample 3 (10–20 cm deep), 1.06.2016; 1 ♀ (ASU), site 1 on N slope, soil sample 4 (0–10 cm deep), 2.06.2016; 2 ♂♂, 1 ♀ (ASU), site 1 on N slope, hand sampling, 2.06.2016; 1 ♂, 1 subadult ♂, 4 ♀♀, 1 subadult ♀ (ASU), site 2 on N slope, hand sampling, 2.06.2016; 1 juv. (ASU), site 2 on N slope, soil sample 1 (0–10 cm deep), 2.06.2016; 1 juv. (ASU), site 2 on N slope, soil sample 1 (10–20 cm deep), 2.06.2016, all leg. P.N., Kh.N., S.N., V.S.; 4 ♂♂, 1 ♀ (ASU), <italic><tp:taxon-name><tp:taxon-name-part taxon-name-part-type="genus" reg="Betula">Betula</tp:taxon-name-part> <tp:taxon-name-part taxon-name-part-type="species" reg="pendula">pendula</tp:taxon-name-part></tp:taxon-name></italic> and <italic><tp:taxon-name><tp:taxon-name-part taxon-name-part-type="genus" reg="Populus">Populus</tp:taxon-name-part> <tp:taxon-name-part taxon-name-part-type="species" reg="tremula">tremula</tp:taxon-name-part></tp:taxon-name></italic> stand on N slope, <named-content xmlns:xlink="http://www.w3.org/1999/xlink" content-type="dwc:verbatimCoordinates" xlink:type="simple"><named-content content-type="geo-json" specific-use="{&#34;type&#34;:&#34;Point&#34;,&#34;coordinates&#34;:[83.623111,51.359389]}" id="NCID0EGWAG" xlink:type="simple">51°21'33.8"N, 83°37'23.2"E</named-content></named-content>, 518 m a.s.l., pitfall traps, 12–14.07.2016, leg. P.N.; 1 ♀ (ASU), site 1 on S slope, soil sample 1 (10–20 cm deep), 12.07.2016; 1 ♂, 3 juv. (ASU), site 2 on S slope, soil sample 1 (0–10 cm deep), 12.07.2016; 1 ♂, 2 ♀♀, 1 juv. (ASU), site 2 on S slope, soil sample <!--PageBreak-->1 (10–20 cm deep), 12.07.2016; 1 ♀ (ASU), site 2 on S slope, soil sample 2 (10–20 cm deep), 12.07.2016; 1 ♂ (ASU), site 1 on N slope, soil sample 1 (10–20 cm deep), 13.07.2016; 2 ♂♂, 1 ♀, 1 juv. (ASU), site 1 on N slope, soil sample 2 (0–10 cm deep), 13.07.2016; 1 juv. (ASU), site 1 on N slope, soil sample 5 (0–10 cm deep); 1 ♂ (ASU), site 2 on N slope, hand sampling, 13.07.2016; 1 ♂ (ASU), site 2 on N slope, soil sample 1 (0–10 cm deep), 13.07.2016; 1 ♂, 1 ♀ (ASU), site 2 on N slope, soil sample 3 (0–10 cm deep), 13.07.2016; 1 ♀ (ASU), site 2 on N slope, soil sample 4 (litter), 13.07.2016; 1 ♂, 1 fragm. (ASU), site 2 on N slope, soil sample 4 (0–10 cm deep), 13.07.2016; 1 ♂ (ASU), near Komendantka Village, hand sampling, 14.07.2016, all leg. Kh.N., S.N., V.S.; 1 juv. (ASU), site 1 on S slope, soil sample 4 (0–10 cm deep), 23.08.2016; 1 ♀, 1 juv. (ASU), site 1 on S slope, soil sample 5 (0–10 cm deep), 23.08.2016; 1 ♂, 1 ♀ (ASU), site 1 on N slope, soil sample 1 (0–10 cm deep), 23.08.2016; 1 ♂, 1 juv., 1 fragm. (ASU), site 1 on N slope, soil sample 2 (0–10 cm deep), 23.08.2016; 1 juv. (ASU), site 1 on N slope, soil sample 3 (0–10 cm deep), 23.08.2016; 1 ♂ (ASU), site 1 on N slope, soil sample 4 (0–10 cm deep), 23.08.2016; 1 ♀ (ASU), site 2 on N slope, soil sample 2 (0–10 cm deep), 23.08.2016; 1 ♀ (ASU), site 2 on N slope, soil sample 3 (0–10 cm deep), 23.08.2016; 3 ♂♂, 1 juv. (ASU), site 2 on N slope, soil sample 4 (0–10 cm deep), 23.08.2016; 1 ♂ (ASU), site 2 on N slope, soil sample 5 (litter), 23.08.2016; 2 ♂♂, 1 ♀, 1 juv. (ASU), site 2 on N slope, soil sample 5 (0–10 cm deep), 23.08.2016; 2 ♂♂, 2 ♀♀, 1 juv. (ASU), site 2 on N slope, soil sample, hand sampling, 23.08.2016, all leg. P.N., Kh.N., S.N., V.S.; 1 ♀, 1 juv. (ASU), <italic><tp:taxon-name><tp:taxon-name-part taxon-name-part-type="genus" reg="Betula">Betula</tp:taxon-name-part> <tp:taxon-name-part taxon-name-part-type="species" reg="pendula">pendula</tp:taxon-name-part></tp:taxon-name></italic> and <italic><tp:taxon-name><tp:taxon-name-part taxon-name-part-type="genus" reg="Populus">Populus</tp:taxon-name-part> <tp:taxon-name-part taxon-name-part-type="species" reg="tremula">tremula</tp:taxon-name-part></tp:taxon-name></italic> stand on N slope, <named-content xmlns:xlink="http://www.w3.org/1999/xlink" content-type="dwc:verbatimCoordinates" xlink:type="simple"><named-content content-type="geo-json" specific-use="{&#34;type&#34;:&#34;Point&#34;,&#34;coordinates&#34;:[83.623111,51.359389]}" id="NCID0EGXAG" xlink:type="simple">51°21'33.8"N, 83°37'23.2"E</named-content></named-content>, 518 m a.s.l., hand sampling, 20.06.2017, leg. P.N.; 2 ♂♂, 3 ♀♀ (ASU), site 1 on N slope, hand sampling, 23.06.2017; 1 ♂ (ASU), site 2 on N slope, hand sampling, 23.06.2017, all leg. P.N., Kh.N., A.A., E.A.</p></tp:treatment-sec><tp:treatment-sec sec-type="distribution" id="SECID0ERXAG"><title>Distribution.</title><p>Trans-Siberian temperate range: <italic><tp:taxon-name><tp:taxon-name-part taxon-name-part-type="genus" reg="Lithobius">L.</tp:taxon-name-part> <tp:taxon-name-part taxon-name-part-type="species" reg="sibiricus">sibiricus</tp:taxon-name-part></tp:taxon-name></italic> is one of the most widely spread lithobiomorph centipedes in the Asian part of Russia, having been reported from southwestern Siberia (Tomsk Area, Altai Province and Republic of Altai), central and eastern Siberia (Krasnoyarsk Province, Irkutsk Area, Zabaikalskii Province and the republics of Buryatia and Sakha) and the Russian Far East (Amur Area, Maritime Province and Sakhalin Island); also recorded in northern Mongolia (Nefediev et al. 2016, <xref ref-type="bibr" rid="B34">2017c</xref>, d).</p></tp:treatment-sec><tp:treatment-sec sec-type="remarks" id="SECID0EGYAG"><title>Remarks.</title><p>In the study localities, <italic><tp:taxon-name><tp:taxon-name-part taxon-name-part-type="genus" reg="Lithobius">L.</tp:taxon-name-part> <tp:taxon-name-part taxon-name-part-type="species" reg="sibiricus">sibiricus</tp:taxon-name-part></tp:taxon-name></italic> shows a higher abundance on the northern slope.</p></tp:treatment-sec><ref-list><ref id="B28"><mixed-citation xmlns:xlink="http://www.w3.org/1999/xlink" xlink:type="simple">
          <person-group><name name-style="western"><surname>Nefediev</surname><given-names>PS</given-names></name></person-group> (<year>2001</year>) [On the fauna and ecology of myriapods (<tp:taxon-name><tp:taxon-name-part taxon-name-part-type="subphylum">Myriapoda</tp:taxon-name-part></tp:taxon-name>) in the environs of the village of Smolenskoe, Altai Province]. Landscapes of Western Siberia: Investigation problems, ecology and rational use. Proceedings of 7th International Conference, devoting to the International Day of the Earth. Biysk Pedagogical State University Publ., Biysk, 84–86. [in Russian]</mixed-citation></ref><ref id="B53"><mixed-citation xmlns:xlink="http://www.w3.org/1999/xlink" xlink:type="simple">
          <person-group><name name-style="western"><surname>Nefediev</surname><given-names>PS</given-names></name><name name-style="western"><surname>Tuf</surname><given-names>IH</given-names></name><name name-style="western"><surname>Farzalieva</surname><given-names>GSh</given-names></name></person-group> (<year>2016d</year>) <article-title>Centipedes from urban areas in southwestern Siberia, Russia (<tp:taxon-name><tp:taxon-name-part taxon-name-part-type="class">Chilopoda</tp:taxon-name-part></tp:taxon-name>). Part 1. <tp:taxon-name><tp:taxon-name-part taxon-name-part-type="order">Lithobiomorpha</tp:taxon-name-part></tp:taxon-name>.</article-title> <source><tp:taxon-name><tp:taxon-name-part taxon-name-part-type="phylum">Arthropoda</tp:taxon-name-part></tp:taxon-name> Selecta</source> <volume>25</volume>(<issue>3</issue>): <fpage>257</fpage>–<lpage>266</lpage>.</mixed-citation></ref><ref id="B34"><mixed-citation xmlns:xlink="http://www.w3.org/1999/xlink" xlink:type="simple">
          <person-group><name name-style="western"><surname>Nefediev</surname><given-names>PS</given-names></name><name name-style="western"><surname>Farzalieva</surname><given-names>GSh</given-names></name><name name-style="western"><surname>Tuf</surname><given-names>IH</given-names></name><name name-style="western"><surname>Nedoev</surname><given-names>HKh</given-names></name><name name-style="western"><surname>Niyazov</surname><given-names>ST</given-names></name></person-group> (<year>2017c</year>) Millipede and centipede assemblages on the northern and southern slopes of the lowland Altais, southwestern Siberia, Russia (<tp:taxon-name><tp:taxon-name-part taxon-name-part-type="class">Diplopoda</tp:taxon-name-part></tp:taxon-name>, <tp:taxon-name><tp:taxon-name-part taxon-name-part-type="class">Chilopoda</tp:taxon-name-part></tp:taxon-name>). Tropical Natural History. Suppl. 5. Book of Abstracts. 17th International Congress of Myriapodology, Krabi, Thailand, 13.</mixed-citation></ref><ref id="B33"><mixed-citation xmlns:xlink="http://www.w3.org/1999/xlink" xlink:type="simple">
          <person-group><name name-style="western"><surname>Nefediev</surname><given-names>PS</given-names></name><name name-style="western"><surname>Farzalieva</surname><given-names>GSh</given-names></name><name name-style="western"><surname>Tuf</surname><given-names>IH</given-names></name></person-group> (<year>2017d</year>) <article-title>A preliminary review of the centipede fauna of the Altai State Nature Biosphere Reserve, southwestern Siberia, Russia (<tp:taxon-name><tp:taxon-name-part taxon-name-part-type="class">Chilopoda</tp:taxon-name-part></tp:taxon-name>: <tp:taxon-name><tp:taxon-name-part taxon-name-part-type="order">Lithobiomorpha</tp:taxon-name-part></tp:taxon-name>, <tp:taxon-name><tp:taxon-name-part taxon-name-part-type="order">Geophilomorpha</tp:taxon-name-part></tp:taxon-name>).</article-title> <source><tp:taxon-name><tp:taxon-name-part taxon-name-part-type="phylum">Arthropoda</tp:taxon-name-part></tp:taxon-name> Selecta</source> <volume>26</volume>(<issue>3</issue>): <fpage>217</fpage>–<lpage>224</lpage>.</mixed-citation></ref></ref-list></tp:taxon-treatment>
