# Supplementary material for: Millipede and centipede assemblages on the northern and southern slopes of the lowland Altais, southwestern Siberia, Russia (Diplopoda, Chilopoda)
Source: Zookeys. 2018 Mar 7;(741):219–54. doi: 10.3897/zookeys.741.21936 (PMC5904556; doi:10.3897/zookeys.741.21936)
Supplement: XML Treatment for Lithobius (Monotarsobius) curtipes [file zookeys.741.21936-treatment10.xml]

<!DOCTYPE tp:taxon-treatment
  PUBLIC "-//TaxonX//DTD Taxonomic Treatment Publishing DTD v0 20100105//EN" "tax-treatment-NSO.dtd">
<tp:taxon-treatment xmlns:tp="http://www.plazi.org/taxpub"><tp:treatment-meta><kwd-group><label>Taxon classification</label><kwd><named-content xmlns:xlink="http://www.w3.org/1999/xlink" content-type="kingdom">Animalia</named-content></kwd><kwd><named-content xmlns:xlink="http://www.w3.org/1999/xlink" content-type="order">Lithobiomorpha</named-content></kwd><kwd><named-content xmlns:xlink="http://www.w3.org/1999/xlink" content-type="family">Lithobiidae</named-content></kwd></kwd-group><mixed-citation publication-type="journal"><person-group><name><surname>Nefediev</surname><given-names>Pavel S.</given-names></name><name><surname>Farzalieva</surname><given-names>Gyulli Sh.</given-names></name><name><surname>Tuf</surname><given-names>Ivan H.</given-names></name><name><surname>Nedoev</surname><given-names>Khozhiakbar Kh.</given-names></name><name><surname>Niyazov</surname><given-names>Saparmurad T.</given-names></name></person-group><article-title>Millipede and centipede assemblages on the northern and southern slopes of the lowland Altais, southwestern Siberia, Russia (<tp:taxon-name><tp:taxon-name-part taxon-name-part-type="class">Diplopoda</tp:taxon-name-part></tp:taxon-name>, <tp:taxon-name><tp:taxon-name-part taxon-name-part-type="class">Chilopoda</tp:taxon-name-part></tp:taxon-name>)</article-title><source>Zookeys</source><day>7</day><month>3</month><year>2018</year><volume>2018</volume><issue>741</issue><fpage>219</fpage><lpage>254</lpage><pub-id pub-id-type="doi">10.3897/zookeys.741.21936</pub-id></mixed-citation></tp:treatment-meta><tp:nomenclature><tp:taxon-name>
              <tp:taxon-name-part taxon-name-part-type="genus" reg="Lithobius">Lithobius</tp:taxon-name-part> (<tp:taxon-name-part taxon-name-part-type="subgenus" reg="Monotarsobius">Monotarsobius</tp:taxon-name-part>) <tp:taxon-name-part taxon-name-part-type="species" reg="curtipes">curtipes</tp:taxon-name-part></tp:taxon-name><tp:taxon-authority>C.L. Koch, 1847</tp:taxon-authority><tp:nomenclature-citation-list><tp:nomenclature-citation><tp:taxon-name>
                  <tp:taxon-name-part taxon-name-part-type="genus" reg="Lithobius">Lithobius</tp:taxon-name-part> <tp:taxon-name-part taxon-name-part-type="species" reg="curtipes">curtipes</tp:taxon-name-part></tp:taxon-name><comment>– <xref ref-type="bibr" rid="B61">Striganova and Poryadina 2005</xref>: 226; <xref ref-type="bibr" rid="B5">Bukhkalo and Sergeeva 2012</xref>: 61; <xref ref-type="bibr" rid="B60">Sergeeva 2013</xref>: 530–532.</comment></tp:nomenclature-citation><tp:nomenclature-citation><tp:taxon-name>
                  <tp:taxon-name-part taxon-name-part-type="genus" reg="Lithobius">Lithobius</tp:taxon-name-part> (<tp:taxon-name-part taxon-name-part-type="subgenus" reg="Monotarsobius">Monotarsobius</tp:taxon-name-part>) <tp:taxon-name-part taxon-name-part-type="species" reg="curtipes">curtipes</tp:taxon-name-part></tp:taxon-name><comment>– <xref ref-type="bibr" rid="B53">Nefediev et al. 2016d</xref>: 263, 260: map; <xref ref-type="bibr" rid="B35">2017b</xref>: 116, 117: map; <xref ref-type="bibr" rid="B34">2017c</xref>: 13; <xref ref-type="bibr" rid="B33">2017d</xref>: 219, 218: map.</comment></tp:nomenclature-citation></tp:nomenclature-citation-list></tp:nomenclature><tp:treatment-sec sec-type="material" id="SECID0EM2AG"><title>Material examined</title><p>(all from Russia, southwestern Siberia, Altai Province, Charysh District, ca. 4.5 km SE of Charyshskoye Village). 1 subadult ♀ (ASU), site 1 on S slope, 13.07.2015, <!--PageBreak-->leg. P.N.; 1 ♀ (ZMUM), foot of S slope, <italic><tp:taxon-name><tp:taxon-name-part taxon-name-part-type="genus" reg="Padus">Padus</tp:taxon-name-part> <tp:taxon-name-part taxon-name-part-type="species" reg="avium">avium</tp:taxon-name-part></tp:taxon-name></italic> and <italic><tp:taxon-name><tp:taxon-name-part taxon-name-part-type="genus" reg="Populus">Populus</tp:taxon-name-part> <tp:taxon-name-part taxon-name-part-type="species" reg="tremula">tremula</tp:taxon-name-part></tp:taxon-name></italic> stand near brook, hand sampling, 31.05.2016; 1 ♂ (ASU), site 1 on S slope, soil sample 5 (0–10 cm deep), 1.06.2016; 1 ♂ (ASU), site 1 on N slope, soil sample 4 (litter), 2.06.2016; 1 ♂, 1 juv. (ASU), site 1 on N slope, soil sample 5 (litter), 2.06.2016; 2 ♂♂, 1 juv. (ASU), site 1 on N slope, soil sample 5 (0–10 cm deep), 2.06.2016; 1 ♂, 1 juv. (ASU), site 2 on N slope, soil sample 1 (0–10 cm deep), 2.06.2016; 1 ♂, 2 ♀♀, 2 juv. (ASU), site 2 on N slope, soil sample 2 (0–10 cm deep), 2.06.2016; 1 ♀ (ASU), site 2 on N slope, soil sample 3 (litter), 2.06.2016; 1 ♀, 2 juv. (ASU), site 2 on N slope, soil sample 3 (0–10 cm deep), 2.06.2016, all leg. P.N., Kh.N., S.N., V.S.; 1 ♂, 2 ♀♀ (ASU), <italic><tp:taxon-name><tp:taxon-name-part taxon-name-part-type="genus" reg="Betula">Betula</tp:taxon-name-part> <tp:taxon-name-part taxon-name-part-type="species" reg="pendula">pendula</tp:taxon-name-part></tp:taxon-name></italic> and <italic><tp:taxon-name><tp:taxon-name-part taxon-name-part-type="genus" reg="Populus">Populus</tp:taxon-name-part> <tp:taxon-name-part taxon-name-part-type="species" reg="tremula">tremula</tp:taxon-name-part></tp:taxon-name></italic> stand on N slope, <named-content xmlns:xlink="http://www.w3.org/1999/xlink" content-type="dwc:verbatimCoordinates" xlink:type="simple"><named-content content-type="geo-json" specific-use="{&#34;type&#34;:&#34;Point&#34;,&#34;coordinates&#34;:[83.623111,51.359389]}" id="NCID0ED4AG" xlink:type="simple">51°21'33.8"N, 83°37'23.2"E</named-content></named-content>, 518 m a.s.l., 12.07.2016, leg. P.N.; 2 ♂♂ (ASU), site 1 on N slope, soil sample 3 (litter), 13.07.2016; 1 ♂ (ASU), site 1 on N slope, soil sample 3 (0–10 cm deep), 13.07.2016; 1 ♂, 1 ♀ (ASU), site 1 on N slope, soil sample 4 (0–10 cm deep), 13.07.2016; 2 ♂♂ (ASU), site 1 on N slope, soil sample 5 (0–10 cm deep), 13.07.2016; 1 ♀ (ASU), site 2 on N slope, soil sample 1 (0–10 cm deep), 13.07.2016; 2 ♂♂ (ASU), site 2 on N slope, soil sample 2 (litter), 13.07.2016; 1 ♂, 4 ♀♀, 2 juv. (ASU), site 2 on N slope, soil sample 3 (0–10 cm deep), 13.07.2016; 1 juv. (ASU), site 2 on N slope, soil sample 4 (litter), 13.07.2016; 1 ♂, 1 ♀ (ASU), site 2 on N slope, soil sample 4 (0–10 cm deep), 13.07.2016, all leg. Kh.N., S.N., V.S.; 2 ♂♂, 2 ♀♀, 1 juv. (ASU), site 2 on N slope, soil sample 1 (0–10 cm deep), 23.08.2016; 1 ♀ (ASU), site 2 on N slope, soil sample 2 (0–10 cm deep), 23.08.2016; 1 ♂, 5 ♀♀ (ASU), site 2 on N slope, soil sample 3 (0–10 cm deep), 23.08.2016; 1 ♀ (ASU), site 2 on N slope, soil sample 3 (10–20 cm deep), 23.08.2016; 1 juv. (ASU), site 2 on N slope, soil sample 4 (litter), 23.08.2016; 2 ♂♂, 2 ♀♀ (ASU), site 2 on N slope, soil sample 4 (0–10 cm deep), 23.08.2016; 6 ♂♂, 2 juv. (ASU), site 2 on N slope, soil sample 5 (0–10 cm deep), 23.08.2016, all leg. P.N., Kh.N., S.N., V.S.; 4 ♂♂, 3 ♀♀ (ASU), <italic><tp:taxon-name><tp:taxon-name-part taxon-name-part-type="genus" reg="Betula">Betula</tp:taxon-name-part> <tp:taxon-name-part taxon-name-part-type="species" reg="pendula">pendula</tp:taxon-name-part></tp:taxon-name></italic> and <italic><tp:taxon-name><tp:taxon-name-part taxon-name-part-type="genus" reg="Populus">Populus</tp:taxon-name-part> <tp:taxon-name-part taxon-name-part-type="species" reg="tremula">tremula</tp:taxon-name-part></tp:taxon-name></italic> stand on N slope, <named-content xmlns:xlink="http://www.w3.org/1999/xlink" content-type="dwc:verbatimCoordinates" xlink:type="simple"><named-content content-type="geo-json" specific-use="{&#34;type&#34;:&#34;Point&#34;,&#34;coordinates&#34;:[83.623111,51.359389]}" id="NCID0EB5AG" xlink:type="simple">51°21'33.8"N, 83°37'23.2"E</named-content></named-content>, 518 m a.s.l., hand sampling, 20.06.2017, leg. P.N.; 1 subadult ♀ (ASU), site 2 on N slope, hand sampling, 23.06.2017, leg. P.N., Kh.N., A.A., E.A.</p></tp:treatment-sec><tp:treatment-sec sec-type="distribution" id="SECID0EM5AG"><title>Distribution.</title><p>Trans-Palaearctic: the species displays extremely wide distribution in Europe, Asian Russia, the Near East and the Arabian Peninsula, also in northern Mongolia. In Siberia <italic><tp:taxon-name><tp:taxon-name-part taxon-name-part-type="genus" reg="Lithobius">L.</tp:taxon-name-part> <tp:taxon-name-part taxon-name-part-type="species" reg="curtipes">curtipes</tp:taxon-name-part></tp:taxon-name></italic> has been reported from the Novosibirsk, Omsk, Tyumen and Tomsk areas, the Altai and Krasnoyarsk provinces and the Republic of Altai (<xref ref-type="bibr" rid="B53">Nefediev et al. 2016d</xref>, <xref ref-type="bibr" rid="B35">2017b</xref>, <xref ref-type="bibr" rid="B34">c</xref>).</p></tp:treatment-sec><tp:treatment-sec sec-type="remarks" id="SECID0EJ6AG"><title>Remarks.</title><p>Despite a wide geographical range, and its high ecological valence, in the study area, the species inhabits mainly the northern slope.</p></tp:treatment-sec><ref-list><ref id="B61"><mixed-citation xmlns:xlink="http://www.w3.org/1999/xlink" xlink:type="simple">
          <person-group><name name-style="western"><surname>Striganova</surname><given-names>BR</given-names></name><name name-style="western"><surname>Poryadina</surname><given-names>NM</given-names></name></person-group> (<year>2005</year>) <source>[Soil animal population in boreal forests of the West Siberian Plain].</source> <publisher-name>KMK Scientific Press Ltd.</publisher-name>, <publisher-loc>Moscow</publisher-loc>, <size units="page">234 pp</size>. [in Russian]</mixed-citation></ref><ref id="B5"><mixed-citation xmlns:xlink="http://www.w3.org/1999/xlink" xlink:type="simple">
          <person-group><name name-style="western"><surname>Bukhkalo</surname><given-names>SP</given-names></name><name name-style="western"><surname>Sergeeva</surname><given-names>EV</given-names></name></person-group> (<year>2012</year>) <article-title>[Interannual dynamics of composition and structure of soil invertebrate communities in the root terrace of the Irtysh]. Belgorod State University Scientific Bulletin.</article-title> <source>Natural sciences</source> <volume>15</volume>(<issue>20</issue>): <fpage>59</fpage>–<lpage>64</lpage>. [In Russian]</mixed-citation></ref><ref id="B60"><mixed-citation xmlns:xlink="http://www.w3.org/1999/xlink" xlink:type="simple">
          <person-group><name name-style="western"><surname>Sergeeva</surname><given-names>EV</given-names></name></person-group> (<year>2013</year>) <article-title>[Biotopic distribution and number of centipedes (<tp:taxon-name><tp:taxon-name-part taxon-name-part-type="class">Chilopoda</tp:taxon-name-part></tp:taxon-name>) in Irtysh valley of West Siberia, Russia].</article-title> <source>Euroasian Entomological Journal</source> <volume>12</volume>(<issue>6</issue>): <fpage>529</fpage>–<lpage>533</lpage>. [In Russian, with English summary]</mixed-citation></ref><ref id="B53"><mixed-citation xmlns:xlink="http://www.w3.org/1999/xlink" xlink:type="simple">
          <person-group><name name-style="western"><surname>Nefediev</surname><given-names>PS</given-names></name><name name-style="western"><surname>Tuf</surname><given-names>IH</given-names></name><name name-style="western"><surname>Farzalieva</surname><given-names>GSh</given-names></name></person-group> (<year>2016d</year>) <article-title>Centipedes from urban areas in southwestern Siberia, Russia (<tp:taxon-name><tp:taxon-name-part taxon-name-part-type="class">Chilopoda</tp:taxon-name-part></tp:taxon-name>). Part 1. <tp:taxon-name><tp:taxon-name-part taxon-name-part-type="order">Lithobiomorpha</tp:taxon-name-part></tp:taxon-name>.</article-title> <source><tp:taxon-name><tp:taxon-name-part taxon-name-part-type="phylum">Arthropoda</tp:taxon-name-part></tp:taxon-name> Selecta</source> <volume>25</volume>(<issue>3</issue>): <fpage>257</fpage>–<lpage>266</lpage>.</mixed-citation></ref><ref id="B35"><mixed-citation xmlns:xlink="http://www.w3.org/1999/xlink" xlink:type="simple">
          <person-group><name name-style="western"><surname>Nefediev</surname><given-names>PS</given-names></name><name name-style="western"><surname>Knyazev</surname><given-names>SYu</given-names></name><name name-style="western"><surname>Farzalieva</surname><given-names>GSh</given-names></name><name name-style="western"><surname>Tuf</surname><given-names>IH</given-names></name></person-group> (<year>2017b</year>) <article-title>A contribution to the myriapod fauna of the Omsk Area, Siberia, Russia (<tp:taxon-name><tp:taxon-name-part taxon-name-part-type="subphylum">Myriapoda</tp:taxon-name-part></tp:taxon-name>: <tp:taxon-name><tp:taxon-name-part taxon-name-part-type="class">Diplopoda</tp:taxon-name-part></tp:taxon-name>, <tp:taxon-name><tp:taxon-name-part taxon-name-part-type="class">Chilopoda</tp:taxon-name-part></tp:taxon-name>).</article-title> <source><tp:taxon-name><tp:taxon-name-part taxon-name-part-type="phylum">Arthropoda</tp:taxon-name-part></tp:taxon-name> Selecta</source> <volume>26</volume>(<issue>2</issue>): <fpage>113</fpage>–<lpage>118</lpage>.</mixed-citation></ref><ref id="B34"><mixed-citation xmlns:xlink="http://www.w3.org/1999/xlink" xlink:type="simple">
          <person-group><name name-style="western"><surname>Nefediev</surname><given-names>PS</given-names></name><name name-style="western"><surname>Farzalieva</surname><given-names>GSh</given-names></name><name name-style="western"><surname>Tuf</surname><given-names>IH</given-names></name><name name-style="western"><surname>Nedoev</surname><given-names>HKh</given-names></name><name name-style="western"><surname>Niyazov</surname><given-names>ST</given-names></name></person-group> (<year>2017c</year>) Millipede and centipede assemblages on the northern and southern slopes of the lowland Altais, southwestern Siberia, Russia (<tp:taxon-name><tp:taxon-name-part taxon-name-part-type="class">Diplopoda</tp:taxon-name-part></tp:taxon-name>, <tp:taxon-name><tp:taxon-name-part taxon-name-part-type="class">Chilopoda</tp:taxon-name-part></tp:taxon-name>). Tropical Natural History. Suppl. 5. Book of Abstracts. 17th International Congress of Myriapodology, Krabi, Thailand, 13.</mixed-citation></ref><ref id="B33"><mixed-citation xmlns:xlink="http://www.w3.org/1999/xlink" xlink:type="simple">
          <person-group><name name-style="western"><surname>Nefediev</surname><given-names>PS</given-names></name><name name-style="western"><surname>Farzalieva</surname><given-names>GSh</given-names></name><name name-style="western"><surname>Tuf</surname><given-names>IH</given-names></name></person-group> (<year>2017d</year>) <article-title>A preliminary review of the centipede fauna of the Altai State Nature Biosphere Reserve, southwestern Siberia, Russia (<tp:taxon-name><tp:taxon-name-part taxon-name-part-type="class">Chilopoda</tp:taxon-name-part></tp:taxon-name>: <tp:taxon-name><tp:taxon-name-part taxon-name-part-type="order">Lithobiomorpha</tp:taxon-name-part></tp:taxon-name>, <tp:taxon-name><tp:taxon-name-part taxon-name-part-type="order">Geophilomorpha</tp:taxon-name-part></tp:taxon-name>).</article-title> <source><tp:taxon-name><tp:taxon-name-part taxon-name-part-type="phylum">Arthropoda</tp:taxon-name-part></tp:taxon-name> Selecta</source> <volume>26</volume>(<issue>3</issue>): <fpage>217</fpage>–<lpage>224</lpage>.</mixed-citation></ref></ref-list></tp:taxon-treatment>
