# Supplementary material for: Millipede and centipede assemblages on the northern and southern slopes of the lowland Altais, southwestern Siberia, Russia (Diplopoda, Chilopoda)
Source: Zookeys. 2018 Mar 7;(741):219–54. doi: 10.3897/zookeys.741.21936 (PMC5904556; doi:10.3897/zookeys.741.21936)
Supplement: XML Treatment for Lithobius (Monotarsobius) insolens [file zookeys.741.21936-treatment11.xml]

<!DOCTYPE tp:taxon-treatment
  PUBLIC "-//TaxonX//DTD Taxonomic Treatment Publishing DTD v0 20100105//EN" "tax-treatment-NSO.dtd">
<tp:taxon-treatment xmlns:tp="http://www.plazi.org/taxpub"><tp:treatment-meta><kwd-group><label>Taxon classification</label><kwd><named-content xmlns:xlink="http://www.w3.org/1999/xlink" content-type="kingdom">Animalia</named-content></kwd><kwd><named-content xmlns:xlink="http://www.w3.org/1999/xlink" content-type="order">Lithobiomorpha</named-content></kwd><kwd><named-content xmlns:xlink="http://www.w3.org/1999/xlink" content-type="family">Lithobiidae</named-content></kwd></kwd-group><mixed-citation publication-type="journal"><person-group><name><surname>Nefediev</surname><given-names>Pavel S.</given-names></name><name><surname>Farzalieva</surname><given-names>Gyulli Sh.</given-names></name><name><surname>Tuf</surname><given-names>Ivan H.</given-names></name><name><surname>Nedoev</surname><given-names>Khozhiakbar Kh.</given-names></name><name><surname>Niyazov</surname><given-names>Saparmurad T.</given-names></name></person-group><article-title>Millipede and centipede assemblages on the northern and southern slopes of the lowland Altais, southwestern Siberia, Russia (<tp:taxon-name><tp:taxon-name-part taxon-name-part-type="class">Diplopoda</tp:taxon-name-part></tp:taxon-name>, <tp:taxon-name><tp:taxon-name-part taxon-name-part-type="class">Chilopoda</tp:taxon-name-part></tp:taxon-name>)</article-title><source>Zookeys</source><day>7</day><month>3</month><year>2018</year><volume>2018</volume><issue>741</issue><fpage>219</fpage><lpage>254</lpage><pub-id pub-id-type="doi">10.3897/zookeys.741.21936</pub-id></mixed-citation></tp:treatment-meta><tp:nomenclature><tp:taxon-name>
              <tp:taxon-name-part taxon-name-part-type="genus" reg="Lithobius">Lithobius</tp:taxon-name-part> (<tp:taxon-name-part taxon-name-part-type="subgenus" reg="Monotarsobius">Monotarsobius</tp:taxon-name-part>) <tp:taxon-name-part taxon-name-part-type="species" reg="insolens">insolens</tp:taxon-name-part></tp:taxon-name><tp:taxon-authority>Dányi &amp; Tuf, 2012</tp:taxon-authority><tp:nomenclature-citation-list><tp:nomenclature-citation><tp:taxon-name>
                  <tp:taxon-name-part taxon-name-part-type="genus" reg="Lithobius">Lithobius</tp:taxon-name-part> (<tp:taxon-name-part taxon-name-part-type="subgenus" reg="Monotarsobius">Monotarsobius</tp:taxon-name-part>) <tp:taxon-name-part taxon-name-part-type="species" reg="insolens">insolens</tp:taxon-name-part></tp:taxon-name><comment>– <xref ref-type="bibr" rid="B35">Nefediev et al. 2017b</xref>: 116, 117: map; <xref ref-type="bibr" rid="B34">2017c</xref>: 13; 2017d: 221, 220: map.</comment></tp:nomenclature-citation></tp:nomenclature-citation-list></tp:nomenclature><tp:treatment-sec sec-type="material" id="SECID0EKBBG"><title>Material examined</title><p>(all from Russia, southwestern Siberia, Altai Province, Charysh District, ca. 4.5 km SE of Charyshskoye Village). 1 ♀ (ASU), site 1 on S slope, 13.07.2015; <!--PageBreak-->5 ♂♂, 4 ♀♀, 2 juv. (ASU), <italic><tp:taxon-name><tp:taxon-name-part taxon-name-part-type="genus" reg="Betula">Betula</tp:taxon-name-part> <tp:taxon-name-part taxon-name-part-type="species" reg="pendula">pendula</tp:taxon-name-part></tp:taxon-name></italic> and <italic><tp:taxon-name><tp:taxon-name-part taxon-name-part-type="genus" reg="Populus">Populus</tp:taxon-name-part> <tp:taxon-name-part taxon-name-part-type="species" reg="tremula">tremula</tp:taxon-name-part></tp:taxon-name></italic> stand on N slope, <named-content xmlns:xlink="http://www.w3.org/1999/xlink" content-type="dwc:verbatimCoordinates" xlink:type="simple"><named-content content-type="geo-json" specific-use="{&#34;type&#34;:&#34;Point&#34;,&#34;coordinates&#34;:[83.623111,51.359389]}" id="NCID0ELCBG" xlink:type="simple">51°21'33.8"N, 83°37'23.2"E</named-content></named-content>, 518 m a.s.l., 14.07.2015, all leg. P.N.; 10 ♂♂, 7 ♀♀, 3 subadult ♀♀, 1 juv. (PSU), site 1 on S slope, hand sampling, 31.05.2016; 1 juv. (ASU), site 1 on S slope, soil sample 1 (10–20 cm deep), 31.05.2016; 1 juv. (ASU), site 1 on S slope, soil sample 2 (0–10 cm deep), 31.05.2016; 2 ♂♂, 1 ♀, 2 juv. (ASU), site 1 on S slope, soil sample 4 (0–10 cm deep), 1.06.2016; 1 ♂, 2 ♀♀ (ASU), site 1 on S slope, soil sample 5 (0–10 cm deep), 1.06.2016; 1 ♂ (ASU), S slope between site 1 and site 2, broad gully with <italic><tp:taxon-name><tp:taxon-name-part taxon-name-part-type="genus" reg="Padus">Padus</tp:taxon-name-part> <tp:taxon-name-part taxon-name-part-type="species" reg="avium">avium</tp:taxon-name-part></tp:taxon-name></italic>, hand sampling, 1.06.2016; 1 ♀ (ASU), site 2 on S slope, soil sample 2 (0–10 cm deep), 1.06.2016; 2 ♂♂, 1 ♀, 1 juv. (ASU), site 2 on S slope, soil sample 4 (0–10 cm deep), 1.06.2016; 2 ♀♀ (ASU), site 2 on S slope, soil sample 5 (0–10 cm deep), 1.06.2016; 1 ♂, 2 ♀♀, (ASU), site 2 on S slope, hand sampling, 1.06.2016; 1 ♀ (ASU), site 1 on N slope, soil sample 1 (0–10 cm deep), 2.06.2016; 1 ♂ (ASU), site 1 on N slope, soil sample 2 (0–10 cm deep), 2.06.2016; 1 ♂, 1 ♀ (ASU), site 1 on N slope, soil sample 5 (litter), 2.06.2016; 1 ♂ (ASU), site 1 on N slope, soil sample 5 (0–10 cm deep), 2.06.2016; 3 ♂♂ (ASU), site 1 on N slope, hand sampling, 2.06.2016; 1 ♀ (ASU), site 2 on N slope, soil sample 1 (0–10 cm deep), 2.06.2016; 1 ♀ (ASU), site 2 on N slope, soil sample 4 (litter), 2.06.2016, all leg. P.N., Kh.N., S.N., V.S.; 3 ♂♂, 1 subadult ♂ (ASU), <italic><tp:taxon-name><tp:taxon-name-part taxon-name-part-type="genus" reg="Betula">Betula</tp:taxon-name-part> <tp:taxon-name-part taxon-name-part-type="species" reg="pendula">pendula</tp:taxon-name-part></tp:taxon-name></italic> and <italic><tp:taxon-name><tp:taxon-name-part taxon-name-part-type="genus" reg="Populus">Populus</tp:taxon-name-part> <tp:taxon-name-part taxon-name-part-type="species" reg="tremula">tremula</tp:taxon-name-part></tp:taxon-name></italic> stand on N slope, <named-content xmlns:xlink="http://www.w3.org/1999/xlink" content-type="dwc:verbatimCoordinates" xlink:type="simple"><named-content content-type="geo-json" specific-use="{&#34;type&#34;:&#34;Point&#34;,&#34;coordinates&#34;:[83.623111,51.359389]}" id="NCID0EUDBG" xlink:type="simple">51°21'33.8"N, 83°37'23.2"E</named-content></named-content>, 518 m a.s.l., 12.07.2016; 1 ♂ (ASU), same locality, pitfall traps, 12–14.07.2016, all leg. P.N.; 1 ♂, 4 ♀♀, 8 juv. (ASU), site 1 on S slope, soil sample 1 (0–10 cm deep), 12.07.2016; 1 ♂, 1 juv. (ASU), site 1 on S slope, soil sample 1 (10–20 cm deep), 12.07.2016; 1 juv. (ASU), site 1 on S slope, soil sample 1 (20–30 cm deep), 12.07.2016; 2 juv. (ASU), site 1 on S slope, soil sample 2 (0–10 cm deep), 12.07.2016; 1 ♀ (ASU), site 1 on S slope, soil sample 3 (0–10 cm deep), 12.07.2016; 3 ♂♂, 2 ♀♀ (ASU), site 1 on S slope, soil sample 4 (0–10 cm deep), 12.07.2016; 2 ♂♂, 1 ♀ (ASU), site 1 on S slope, soil sample 5 (0–10 cm deep), 12.07.2016; 1 ♀, 1 juv. (ASU), site 1 on S slope, hand sampling, 12.07.2016; 2 juv. (ASU), site 2 on S slope, soil sample 2 (0–10 cm deep), 12.07.2016; 2 juv. (ASU), site 2 on S slope, soil sample 5 (0–10 cm deep), 12.07.2016; 2 ♂♂, 1 ♀, 1 juv. (ASU), site 1 on N slope, soil sample 1 (0–10 cm deep), 13.07.2016; 1 ♂, 1 ♀, 2 juv. (ASU), site 1 on N slope, soil sample 3 (0–10 cm deep), 13.07.2016; 2 juv. (ASU), site 1 on N slope, soil sample 4 (0–10 cm deep), 13.07.2016; 1 ♂, 1 juv. (ASU), site 1 on N slope, soil sample 5 (0–10 cm deep), 13.07.2016; 1 ♂, 1 ♀, 2 juv. (ASU), site 2 on N slope, soil sample 1 (0–10 cm deep), 13. 07.2016, all leg. Kh.N., S.N., V.S.; 1 ♂, 3 ♀♀, 1 juv. (ASU), site 1 on S slope, soil sample 1 (0–10 cm deep), 22.08.2016; 2 ♂♂, 6 ♀♀, 6 juv., 1 fragm. (ASU), site 1 on S slope, soil sample 2 (0–10 cm deep), 22.08.2016; 1 ♂, 1 ♀, 1 juv. (ASU), site 1 on S slope, soil sample 3 (0–10 cm deep), 22.08.2016; 4 ♀♀, 5 juv., 1 fragm. (ASU), site 1 on S slope, soil sample 4 (0–10 cm deep), 23.08.2016; 2 ♂♂, 4 juv. (ASU), site 1 on S slope, soil sample 5 (0–10 cm deep), 23.08.2016; 1 ♂ (ASU), site 2 on S slope, soil sample 2 (litter), 22.08.2016; 1 ♀, 1 juv. (ASU), site 2 on S slope, soil sample 2 (0–10 cm deep), 22.08.2016; 2 juv. (ASU), site 2 on S slope, soil sample 4 (0–10 cm deep), 22.08.2016; 1 juv. (ASU), site 2 on S slope, soil sample 5 (litter), 22.08.2016; 1 juv. (ASU), site 1 on N slope, soil sample 1 (0–10 cm deep), 23.08.2016; 1 ♂, 1 juv. (ASU), site 1 on N slope, soil sample 3 (litter), 23.08.2016; 2 ♂♂, 1 ♀, 2 juv. (ASU), site 1 on <!--PageBreak-->N slope, soil sample 3 (0–10 cm deep), 23.08.2016; 1 ♂ (ASU), site 1 on N slope, hand sampling, 23.08.2016; 2 ♂♂, 3 ♀♀, 1 juv. (ASU), site 2 on N slope, soil sample 1 (0–10 cm deep), 23.08.2016; 1 juv. (ASU), site 2 on N slope, soil sample 4 (0–10 cm deep), 23.08.2016; 1 juv. (ASU), site 2 on N slope, soil sample 5 (litter), 23.08.2016, all leg. P.N., Kh.N., S.N., V.S.; 1 subadult ♂ (ASU), <italic><tp:taxon-name><tp:taxon-name-part taxon-name-part-type="genus" reg="Betula">Betula</tp:taxon-name-part> <tp:taxon-name-part taxon-name-part-type="species" reg="pendula">pendula</tp:taxon-name-part></tp:taxon-name></italic> and <italic><tp:taxon-name><tp:taxon-name-part taxon-name-part-type="genus" reg="Populus">Populus</tp:taxon-name-part> <tp:taxon-name-part taxon-name-part-type="species" reg="tremula">tremula</tp:taxon-name-part></tp:taxon-name></italic> stand on N slope, <named-content xmlns:xlink="http://www.w3.org/1999/xlink" content-type="dwc:verbatimCoordinates" xlink:type="simple"><named-content content-type="geo-json" specific-use="{&#34;type&#34;:&#34;Point&#34;,&#34;coordinates&#34;:[83.623111,51.359389]}" id="NCID0EUEBG" xlink:type="simple">51°21'33.8"N, 83°37'23.2"E</named-content></named-content>, 518 m a.s.l., hand sampling, 20.06.2017, leg. P.N.; 1 ♀, 1 subadult ♀, 1 juv. (ASU), site 1 on N slope, hand sampling, 23.06.2017, leg. P.N., Kh.N., A.A., E.A.</p></tp:treatment-sec><tp:treatment-sec sec-type="distribution" id="SECID0E6EBG"><title>Distribution.</title><p>Central-Palaearctic temperate range: a central Asian species, <italic><tp:taxon-name><tp:taxon-name-part taxon-name-part-type="genus" reg="Lithobius">L.</tp:taxon-name-part> <tp:taxon-name-part taxon-name-part-type="species" reg="insolens">insolens</tp:taxon-name-part></tp:taxon-name></italic> has very recently been found in the Omsk Area, Altai Province, and Republic of Altai (<xref ref-type="bibr" rid="B35">Nefediev et al. 2017b</xref>, <xref ref-type="bibr" rid="B34">c</xref>, <xref ref-type="bibr" rid="B33">d</xref>).</p></tp:treatment-sec><tp:treatment-sec sec-type="remarks" id="SECID0E3FBG"><title>Remarks.</title><p>The above record of <italic><tp:taxon-name><tp:taxon-name-part taxon-name-part-type="genus" reg="Lithobius">L.</tp:taxon-name-part> <tp:taxon-name-part taxon-name-part-type="species" reg="insolens">insolens</tp:taxon-name-part></tp:taxon-name></italic>, recently announced at the 17th International Congress of Myriapodology (<xref ref-type="bibr" rid="B34">Nefediev et al. 2017c</xref>), can be considered as the first formal record of the species in the Altai Province, SW Siberia. In the study area, the species has significant preference for the southern slope. A single ♂ with aberrant numbers of antennomeres (22+24 vs. 20+20 in original description) was found.</p></tp:treatment-sec><ref-list><ref id="B35"><mixed-citation xmlns:xlink="http://www.w3.org/1999/xlink" xlink:type="simple">
          <person-group><name name-style="western"><surname>Nefediev</surname><given-names>PS</given-names></name><name name-style="western"><surname>Knyazev</surname><given-names>SYu</given-names></name><name name-style="western"><surname>Farzalieva</surname><given-names>GSh</given-names></name><name name-style="western"><surname>Tuf</surname><given-names>IH</given-names></name></person-group> (<year>2017b</year>) <article-title>A contribution to the myriapod fauna of the Omsk Area, Siberia, Russia (<tp:taxon-name><tp:taxon-name-part taxon-name-part-type="subphylum">Myriapoda</tp:taxon-name-part></tp:taxon-name>: <tp:taxon-name><tp:taxon-name-part taxon-name-part-type="class">Diplopoda</tp:taxon-name-part></tp:taxon-name>, <tp:taxon-name><tp:taxon-name-part taxon-name-part-type="class">Chilopoda</tp:taxon-name-part></tp:taxon-name>).</article-title> <source><tp:taxon-name><tp:taxon-name-part taxon-name-part-type="phylum">Arthropoda</tp:taxon-name-part></tp:taxon-name> Selecta</source> <volume>26</volume>(<issue>2</issue>): <fpage>113</fpage>–<lpage>118</lpage>.</mixed-citation></ref><ref id="B34"><mixed-citation xmlns:xlink="http://www.w3.org/1999/xlink" xlink:type="simple">
          <person-group><name name-style="western"><surname>Nefediev</surname><given-names>PS</given-names></name><name name-style="western"><surname>Farzalieva</surname><given-names>GSh</given-names></name><name name-style="western"><surname>Tuf</surname><given-names>IH</given-names></name><name name-style="western"><surname>Nedoev</surname><given-names>HKh</given-names></name><name name-style="western"><surname>Niyazov</surname><given-names>ST</given-names></name></person-group> (<year>2017c</year>) Millipede and centipede assemblages on the northern and southern slopes of the lowland Altais, southwestern Siberia, Russia (<tp:taxon-name><tp:taxon-name-part taxon-name-part-type="class">Diplopoda</tp:taxon-name-part></tp:taxon-name>, <tp:taxon-name><tp:taxon-name-part taxon-name-part-type="class">Chilopoda</tp:taxon-name-part></tp:taxon-name>). Tropical Natural History. Suppl. 5. Book of Abstracts. 17th International Congress of Myriapodology, Krabi, Thailand, 13.</mixed-citation></ref><ref id="B33"><mixed-citation xmlns:xlink="http://www.w3.org/1999/xlink" xlink:type="simple">
          <person-group><name name-style="western"><surname>Nefediev</surname><given-names>PS</given-names></name><name name-style="western"><surname>Farzalieva</surname><given-names>GSh</given-names></name><name name-style="western"><surname>Tuf</surname><given-names>IH</given-names></name></person-group> (<year>2017d</year>) <article-title>A preliminary review of the centipede fauna of the Altai State Nature Biosphere Reserve, southwestern Siberia, Russia (<tp:taxon-name><tp:taxon-name-part taxon-name-part-type="class">Chilopoda</tp:taxon-name-part></tp:taxon-name>: <tp:taxon-name><tp:taxon-name-part taxon-name-part-type="order">Lithobiomorpha</tp:taxon-name-part></tp:taxon-name>, <tp:taxon-name><tp:taxon-name-part taxon-name-part-type="order">Geophilomorpha</tp:taxon-name-part></tp:taxon-name>).</article-title> <source><tp:taxon-name><tp:taxon-name-part taxon-name-part-type="phylum">Arthropoda</tp:taxon-name-part></tp:taxon-name> Selecta</source> <volume>26</volume>(<issue>3</issue>): <fpage>217</fpage>–<lpage>224</lpage>.</mixed-citation></ref></ref-list></tp:taxon-treatment>
