# Supplementary material for: Millipede and centipede assemblages on the northern and southern slopes of the lowland Altais, southwestern Siberia, Russia (Diplopoda, Chilopoda)
Source: Zookeys. 2018 Mar 7;(741):219–54. doi: 10.3897/zookeys.741.21936 (PMC5904556; doi:10.3897/zookeys.741.21936)
Supplement: XML Treatment for Lithobius (Monotarsobius) [file zookeys.741.21936-treatment13.xml]

<!DOCTYPE tp:taxon-treatment
  PUBLIC "-//TaxonX//DTD Taxonomic Treatment Publishing DTD v0 20100105//EN" "tax-treatment-NSO.dtd">
<tp:taxon-treatment xmlns:tp="http://www.plazi.org/taxpub"><tp:treatment-meta><kwd-group><label>Taxon classification</label><kwd><named-content xmlns:xlink="http://www.w3.org/1999/xlink" content-type="kingdom">Animalia</named-content></kwd><kwd><named-content xmlns:xlink="http://www.w3.org/1999/xlink" content-type="order">Lithobiomorpha</named-content></kwd><kwd><named-content xmlns:xlink="http://www.w3.org/1999/xlink" content-type="family">Lithobiidae</named-content></kwd></kwd-group><mixed-citation publication-type="journal"><person-group><name><surname>Nefediev</surname><given-names>Pavel S.</given-names></name><name><surname>Farzalieva</surname><given-names>Gyulli Sh.</given-names></name><name><surname>Tuf</surname><given-names>Ivan H.</given-names></name><name><surname>Nedoev</surname><given-names>Khozhiakbar Kh.</given-names></name><name><surname>Niyazov</surname><given-names>Saparmurad T.</given-names></name></person-group><article-title>Millipede and centipede assemblages on the northern and southern slopes of the lowland Altais, southwestern Siberia, Russia (<tp:taxon-name><tp:taxon-name-part taxon-name-part-type="class">Diplopoda</tp:taxon-name-part></tp:taxon-name>, <tp:taxon-name><tp:taxon-name-part taxon-name-part-type="class">Chilopoda</tp:taxon-name-part></tp:taxon-name>)</article-title><source>Zookeys</source><day>7</day><month>3</month><year>2018</year><volume>2018</volume><issue>741</issue><fpage>219</fpage><lpage>254</lpage><pub-id pub-id-type="doi">10.3897/zookeys.741.21936</pub-id></mixed-citation></tp:treatment-meta><tp:nomenclature><tp:taxon-name>
              <tp:taxon-name-part taxon-name-part-type="genus" reg="Lithobius">Lithobius</tp:taxon-name-part> (<tp:taxon-name-part taxon-name-part-type="subgenus" reg="Monotarsobius">Monotarsobius</tp:taxon-name-part>)</tp:taxon-name><tp:taxon-authority>sp.</tp:taxon-authority></tp:nomenclature><tp:treatment-sec sec-type="material" id="SECID0EUKBG"><title>Material examined</title><p>(all from Russia, southwestern Siberia, Altai Province, Charysh District, ca 4.5 km SE of Charyshskoye Village). 1 juv. (ASU), site 1 on N slope, soil sample 4 (litter), 2.06.2016; 1 ♂ (ASU), site 1 on N slope, soil sample 5 (litter), 2.06.2016; 1 ♂, 2 subadult ♂♂ (ASU), site 1 on N slope, hand sampling, 2.06.2016, all leg. P.N., Kh.N., S.N., V.S.</p></tp:treatment-sec><tp:treatment-sec sec-type="remarks" id="SECID0EZKBG"><title>Remarks.</title><p>The species identity of this new record is delayed pending an examination of additional material of specimens with similar diagnostic characters from the Republic of Altai.</p><!--PageBreak--></tp:treatment-sec></tp:taxon-treatment>
