# Supplementary material for: Millipede and centipede assemblages on the northern and southern slopes of the lowland Altais, southwestern Siberia, Russia (Diplopoda, Chilopoda)
Source: Zookeys. 2018 Mar 7;(741):219–54. doi: 10.3897/zookeys.741.21936 (PMC5904556; doi:10.3897/zookeys.741.21936)
Supplement: XML Treatment for Lithobius vagabundus [file zookeys.741.21936-treatment14.xml]

<!DOCTYPE tp:taxon-treatment
  PUBLIC "-//TaxonX//DTD Taxonomic Treatment Publishing DTD v0 20100105//EN" "tax-treatment-NSO.dtd">
<tp:taxon-treatment xmlns:tp="http://www.plazi.org/taxpub"><tp:treatment-meta><kwd-group><label>Taxon classification</label><kwd><named-content xmlns:xlink="http://www.w3.org/1999/xlink" content-type="kingdom">Animalia</named-content></kwd><kwd><named-content xmlns:xlink="http://www.w3.org/1999/xlink" content-type="order">Lithobiomorpha</named-content></kwd><kwd><named-content xmlns:xlink="http://www.w3.org/1999/xlink" content-type="family">Lithobiidae</named-content></kwd></kwd-group><mixed-citation publication-type="journal"><person-group><name><surname>Nefediev</surname><given-names>Pavel S.</given-names></name><name><surname>Farzalieva</surname><given-names>Gyulli Sh.</given-names></name><name><surname>Tuf</surname><given-names>Ivan H.</given-names></name><name><surname>Nedoev</surname><given-names>Khozhiakbar Kh.</given-names></name><name><surname>Niyazov</surname><given-names>Saparmurad T.</given-names></name></person-group><article-title>Millipede and centipede assemblages on the northern and southern slopes of the lowland Altais, southwestern Siberia, Russia (<tp:taxon-name><tp:taxon-name-part taxon-name-part-type="class">Diplopoda</tp:taxon-name-part></tp:taxon-name>, <tp:taxon-name><tp:taxon-name-part taxon-name-part-type="class">Chilopoda</tp:taxon-name-part></tp:taxon-name>)</article-title><source>Zookeys</source><day>7</day><month>3</month><year>2018</year><volume>2018</volume><issue>741</issue><fpage>219</fpage><lpage>254</lpage><pub-id pub-id-type="doi">10.3897/zookeys.741.21936</pub-id></mixed-citation></tp:treatment-meta><tp:nomenclature><tp:taxon-name>
              <tp:taxon-name-part taxon-name-part-type="genus" reg="Lithobius">Lithobius</tp:taxon-name-part>
              <tp:taxon-name-part taxon-name-part-type="species" reg="vagabundus">vagabundus</tp:taxon-name-part>
            </tp:taxon-name><tp:taxon-authority>Stuxberg, 1876</tp:taxon-authority><tp:nomenclature-citation-list><tp:nomenclature-citation><tp:taxon-name>
                  <tp:taxon-name-part taxon-name-part-type="genus" reg="Lithobius">Lithobius</tp:taxon-name-part> <tp:taxon-name-part taxon-name-part-type="species" reg="vagabundus">vagabundus</tp:taxon-name-part></tp:taxon-name><comment>– <xref ref-type="bibr" rid="B34">Nefediev et al. 2017c</xref>: 13; <xref ref-type="bibr" rid="B33">2017d</xref>: 219, 218: map.</comment></tp:nomenclature-citation></tp:nomenclature-citation-list></tp:nomenclature><tp:treatment-sec sec-type="material" id="SECID0EYMBG"><title>Material examined</title><p>(all from Russia, southwestern Siberia, Altai Province, Charysh District, ca. 4.5 km SE of Charyshskoye Village). 1 ♂, 1 subadult ♂ (PSU), foot of S slope of mountain, <italic><tp:taxon-name><tp:taxon-name-part taxon-name-part-type="genus" reg="Padus">Padus</tp:taxon-name-part> <tp:taxon-name-part taxon-name-part-type="species" reg="avium">avium</tp:taxon-name-part></tp:taxon-name></italic> and <italic><tp:taxon-name><tp:taxon-name-part taxon-name-part-type="genus" reg="Populus">Populus</tp:taxon-name-part> <tp:taxon-name-part taxon-name-part-type="species" reg="tremula">tremula</tp:taxon-name-part></tp:taxon-name></italic> stand near brook, hand sampling, 31.05.2016; 1 ♀ (PSU), site 2 on S slope, soil sample 1 (0–10 cm deep), 12.07.2016, leg. Kh.N., S.N., V.S.; 1 ♂, 1 ♀ (PSU), site 1 on N slope, hand sampling, 23.06.2017; 1 ♂ (PSU), site 2 on N slope, hand sampling, 23.06.2017, all leg. P.N., Kh.N., A.A., E.A.</p></tp:treatment-sec><tp:treatment-sec sec-type="distribution" id="SECID0E1NBG"><title>Distribution.</title><p>Originally described from the Yenisei River basin, Krasnoyarsk Province, central Siberia (<xref ref-type="bibr" rid="B69">Zalesskaja 1978</xref>), the species has been found recently in the Altai Province and Republic of Altai (<xref ref-type="bibr" rid="B34">Nefediev et al. 2017c</xref>, <xref ref-type="bibr" rid="B33">d</xref>), both SW Siberia, Russia.</p></tp:treatment-sec><tp:treatment-sec sec-type="remarks" id="SECID0EMOBG"><title>Remarks.</title><p>The above finding of <italic><tp:taxon-name><tp:taxon-name-part taxon-name-part-type="genus" reg="Lithobius">L.</tp:taxon-name-part> <tp:taxon-name-part taxon-name-part-type="species" reg="vagabundus">vagabundus</tp:taxon-name-part></tp:taxon-name></italic>, recently announced at the 17th International Congress Myriapodology (<xref ref-type="bibr" rid="B34">Nefediev et al. 2017c</xref>), can be considered as the first formal record of the species in southwestern Siberia. In the study region, the species was very rare in all biotopes.</p></tp:treatment-sec><ref-list><ref id="B34"><mixed-citation xmlns:xlink="http://www.w3.org/1999/xlink" xlink:type="simple">
          <person-group><name name-style="western"><surname>Nefediev</surname><given-names>PS</given-names></name><name name-style="western"><surname>Farzalieva</surname><given-names>GSh</given-names></name><name name-style="western"><surname>Tuf</surname><given-names>IH</given-names></name><name name-style="western"><surname>Nedoev</surname><given-names>HKh</given-names></name><name name-style="western"><surname>Niyazov</surname><given-names>ST</given-names></name></person-group> (<year>2017c</year>) Millipede and centipede assemblages on the northern and southern slopes of the lowland Altais, southwestern Siberia, Russia (<tp:taxon-name><tp:taxon-name-part taxon-name-part-type="class">Diplopoda</tp:taxon-name-part></tp:taxon-name>, <tp:taxon-name><tp:taxon-name-part taxon-name-part-type="class">Chilopoda</tp:taxon-name-part></tp:taxon-name>). Tropical Natural History. Suppl. 5. Book of Abstracts. 17th International Congress of Myriapodology, Krabi, Thailand, 13.</mixed-citation></ref><ref id="B33"><mixed-citation xmlns:xlink="http://www.w3.org/1999/xlink" xlink:type="simple">
          <person-group><name name-style="western"><surname>Nefediev</surname><given-names>PS</given-names></name><name name-style="western"><surname>Farzalieva</surname><given-names>GSh</given-names></name><name name-style="western"><surname>Tuf</surname><given-names>IH</given-names></name></person-group> (<year>2017d</year>) <article-title>A preliminary review of the centipede fauna of the Altai State Nature Biosphere Reserve, southwestern Siberia, Russia (<tp:taxon-name><tp:taxon-name-part taxon-name-part-type="class">Chilopoda</tp:taxon-name-part></tp:taxon-name>: <tp:taxon-name><tp:taxon-name-part taxon-name-part-type="order">Lithobiomorpha</tp:taxon-name-part></tp:taxon-name>, <tp:taxon-name><tp:taxon-name-part taxon-name-part-type="order">Geophilomorpha</tp:taxon-name-part></tp:taxon-name>).</article-title> <source><tp:taxon-name><tp:taxon-name-part taxon-name-part-type="phylum">Arthropoda</tp:taxon-name-part></tp:taxon-name> Selecta</source> <volume>26</volume>(<issue>3</issue>): <fpage>217</fpage>–<lpage>224</lpage>.</mixed-citation></ref><ref id="B69"><mixed-citation xmlns:xlink="http://www.w3.org/1999/xlink" xlink:type="simple">
          <person-group><name name-style="western"><surname>Zalesskaja</surname><given-names>NT</given-names></name></person-group> (<year>1978</year>) <source>[Identification book of the lithobiomorph centipedes of the USSR].</source> <publisher-name>Nauka Publ.</publisher-name>, <publisher-loc>Moscow</publisher-loc>, <size units="page">212 pp</size>. [In Russian]</mixed-citation></ref></ref-list></tp:taxon-treatment>
