# Supplementary material for: Millipede and centipede assemblages on the northern and southern slopes of the lowland Altais, southwestern Siberia, Russia (Diplopoda, Chilopoda)
Source: Zookeys. 2018 Mar 7;(741):219–54. doi: 10.3897/zookeys.741.21936 (PMC5904556; doi:10.3897/zookeys.741.21936)
Supplement: XML Treatment for Arctogeophilus macrocephalus [file zookeys.741.21936-treatment16.xml]

<!DOCTYPE tp:taxon-treatment
  PUBLIC "-//TaxonX//DTD Taxonomic Treatment Publishing DTD v0 20100105//EN" "tax-treatment-NSO.dtd">
<tp:taxon-treatment xmlns:tp="http://www.plazi.org/taxpub"><tp:treatment-meta><kwd-group><label>Taxon classification</label><kwd><named-content xmlns:xlink="http://www.w3.org/1999/xlink" content-type="kingdom">Animalia</named-content></kwd><kwd><named-content xmlns:xlink="http://www.w3.org/1999/xlink" content-type="order">Lithobiomorpha</named-content></kwd><kwd><named-content xmlns:xlink="http://www.w3.org/1999/xlink" content-type="family">Lithobiidae</named-content></kwd></kwd-group><mixed-citation publication-type="journal"><person-group><name><surname>Nefediev</surname><given-names>Pavel S.</given-names></name><name><surname>Farzalieva</surname><given-names>Gyulli Sh.</given-names></name><name><surname>Tuf</surname><given-names>Ivan H.</given-names></name><name><surname>Nedoev</surname><given-names>Khozhiakbar Kh.</given-names></name><name><surname>Niyazov</surname><given-names>Saparmurad T.</given-names></name></person-group><article-title>Millipede and centipede assemblages on the northern and southern slopes of the lowland Altais, southwestern Siberia, Russia (<tp:taxon-name><tp:taxon-name-part taxon-name-part-type="class">Diplopoda</tp:taxon-name-part></tp:taxon-name>, <tp:taxon-name><tp:taxon-name-part taxon-name-part-type="class">Chilopoda</tp:taxon-name-part></tp:taxon-name>)</article-title><source>Zookeys</source><day>7</day><month>3</month><year>2018</year><volume>2018</volume><issue>741</issue><fpage>219</fpage><lpage>254</lpage><pub-id pub-id-type="doi">10.3897/zookeys.741.21936</pub-id></mixed-citation></tp:treatment-meta><tp:nomenclature><tp:taxon-name>
              <tp:taxon-name-part taxon-name-part-type="genus" reg="Arctogeophilus">Arctogeophilus</tp:taxon-name-part>
              <tp:taxon-name-part taxon-name-part-type="species" reg="macrocephalus">macrocephalus</tp:taxon-name-part>
            </tp:taxon-name><tp:taxon-authority>Folkmanová &amp; Dobroruka, 1960</tp:taxon-authority><tp:nomenclature-citation-list><tp:nomenclature-citation><tp:taxon-name><tp:taxon-name-part taxon-name-part-type="genus" reg="Arctogeophilus"/><tp:taxon-name-part taxon-name-part-type="species" reg="macrocephalus"/></tp:taxon-name><comment>? <tp:taxon-name><tp:taxon-name-part taxon-name-part-type="genus" reg="Arctogeophilus">Arctogeophilus</tp:taxon-name-part></tp:taxon-name> sp. – <xref ref-type="bibr" rid="B6">Byzova and Chadaeva 1965</xref>: 337. </comment></tp:nomenclature-citation><tp:nomenclature-citation><tp:taxon-name>
                  <tp:taxon-name-part taxon-name-part-type="genus" reg="Arctogeophilus">Arctogeophilus</tp:taxon-name-part> <tp:taxon-name-part taxon-name-part-type="species" reg="macrocephalus">macrocephalus</tp:taxon-name-part></tp:taxon-name><comment>– <xref ref-type="bibr" rid="B70">Zalesskaja et al. 1982</xref>: 189; <xref ref-type="bibr" rid="B54">Nefediev et al. 2017a</xref>: 8, 10: map; 2017c: 13; 2017d: 221, 222: map.</comment></tp:nomenclature-citation></tp:nomenclature-citation-list></tp:nomenclature><tp:treatment-sec sec-type="material" id="SECID0ERTBG"><title>Material examined</title><p>(all from Russia, southwestern Siberia, Altai Province, Charysh District, ca. 4.5 km SE of Charyshskoye Village). 1 juv. (ASU), site 1 on S slope, soil <!--PageBreak-->sample 1 (10–20 cm deep), 31.05.2016; 1 juv. (ASU), site 1 on S slope, soil sample 2 (10–20 cm deep), 31.05.2016; 1 juv. (ASU), site 1 on S slope, soil sample 4 (0–10 cm deep), 1.06.2016; 1 juv. (ASU), site 2 on S slope, soil sample 2 (0–10 cm deep), 1.06.2016; 1 juv. (ASU), site 2 on S slope, soil sample 3 (0–10 cm deep), 1.06.2016; 1 juv. (ASU), site 2 on S slope, soil sample 4 (0–10 cm deep), 1.06.2016; 1 juv. (ASU), site 2 on S slope, soil sample 5 (0–10 cm deep), 1.06.2016; 1 ♀ (ASU), site 1 on N slope, hand sampling, 2.06.2016, all leg. P.N., Kh.N., S.N., V.S.; 1 juv. (ASU), site 2 on N slope, soil sample 1 0–10 cm deep), 13.07.2016, leg. Kh.N., S.N., V.S.; 1 ♂, 1 ♀ (ASU), site 1 on S slope, soil sample 1 (0–10 cm deep), 22.08.2016; 1 ♀ (ASU), site 1 on S slope, soil sample 2 (0–10 cm deep), 22.08.2016; 1 juv. (ASU), site 1 on S slope, soil sample 4 (0–10 cm deep), 23.08.2016, all leg. P.N., Kh.N., S.N., V.S.; 2 ♂♂, 1 ♀ (ZMUM), <italic><tp:taxon-name><tp:taxon-name-part taxon-name-part-type="genus" reg="Betula">Betula</tp:taxon-name-part> <tp:taxon-name-part taxon-name-part-type="species" reg="pendula">pendula</tp:taxon-name-part></tp:taxon-name></italic> and <italic><tp:taxon-name><tp:taxon-name-part taxon-name-part-type="genus" reg="Populus">Populus</tp:taxon-name-part> <tp:taxon-name-part taxon-name-part-type="species" reg="tremula">tremula</tp:taxon-name-part></tp:taxon-name></italic> stand on N slope, <named-content xmlns:xlink="http://www.w3.org/1999/xlink" content-type="dwc:verbatimCoordinates" xlink:type="simple"><named-content content-type="geo-json" specific-use="{&#34;type&#34;:&#34;Point&#34;,&#34;coordinates&#34;:[83.623111,51.359389]}" id="NCID0ESUBG" xlink:type="simple">51°21'33.8"N, 83°37'23.2"E</named-content></named-content>, 518 m a.s.l., hand sampling, 20.06.2017, leg. P.N.</p></tp:treatment-sec><tp:treatment-sec sec-type="distribution" id="SECID0EXUBG"><title>Distribution.</title><p>Trans-Eurasian temperate range: this species is very widely distributed, ranging from European Russia through Siberia to the Far East of Russian (<xref ref-type="bibr" rid="B70">Zalesskaja et al. 1982</xref>). In southwestern Siberia <italic><tp:taxon-name><tp:taxon-name-part taxon-name-part-type="genus" reg="Arctogeophilus">A.</tp:taxon-name-part> <tp:taxon-name-part taxon-name-part-type="species" reg="macrocephalus">macrocephalus</tp:taxon-name-part></tp:taxon-name></italic> has been recorded in the Kemerovo and Tomsk areas, Republic of Altai and Altai Province (<xref ref-type="bibr" rid="B6">Byzova and Chadaeva 1965</xref>; <xref ref-type="bibr" rid="B70">Zalesskaja et al. 1982</xref>; <xref ref-type="bibr" rid="B54">Nefediev et al. 2017a</xref>, <xref ref-type="bibr" rid="B34">c</xref>, <xref ref-type="bibr" rid="B33">d</xref>).</p></tp:treatment-sec><tp:treatment-sec sec-type="remarks" id="SECID0EAWBG"><title>Remarks.</title><p>Apparently a very euryoecious species, <italic><tp:taxon-name><tp:taxon-name-part taxon-name-part-type="genus" reg="Arctogeophilus">A.</tp:taxon-name-part> <tp:taxon-name-part taxon-name-part-type="species" reg="macrocephalus">macrocephalus</tp:taxon-name-part></tp:taxon-name></italic> has currently been recorded mainly from habitats on the southern slope.</p></tp:treatment-sec><ref-list><ref id="B6"><mixed-citation xmlns:xlink="http://www.w3.org/1999/xlink" xlink:type="simple">
          <person-group><name name-style="western"><surname>Byzova</surname><given-names>YuB</given-names></name><name name-style="western"><surname>Chadaeva</surname><given-names>ZV</given-names></name></person-group> (<year>1965</year>) <article-title>[Comparative characteristics of soil fauna of various associations in an <italic><tp:taxon-name><tp:taxon-name-part taxon-name-part-type="genus">Abies</tp:taxon-name-part> <tp:taxon-name-part taxon-name-part-type="species">sibirica</tp:taxon-name-part></tp:taxon-name></italic> forest (Kemerovo Area)].</article-title> <source>Zoologicheskii Zhurnal</source> <volume>44</volume>(<issue>3</issue>): <fpage>331</fpage>–<lpage>339</lpage>. [in Russian, with English summary]</mixed-citation></ref><ref id="B70"><mixed-citation xmlns:xlink="http://www.w3.org/1999/xlink" xlink:type="simple">
          <person-group><name name-style="western"><surname>Zalesskaja</surname><given-names>NT</given-names></name><name name-style="western"><surname>Titova</surname><given-names>LP</given-names></name><name name-style="western"><surname>Golovatch</surname><given-names>SI</given-names></name></person-group> (<year>1982</year>) <article-title>[The myriapod fauna of the Moscow Region].</article-title> In: <person-group><name name-style="western"><surname>Ghilarov</surname><given-names>MS</given-names></name></person-group> (<role>Ed.</role>) <issue-title>Soil invertebrates of the Moscow Area.</issue-title> <source>Nauka Publ., Moscow</source>, <fpage>179</fpage>–<lpage>200</lpage>. [In Russian]</mixed-citation></ref><ref id="B54"><mixed-citation xmlns:xlink="http://www.w3.org/1999/xlink" xlink:type="simple">
          <person-group><name name-style="western"><surname>Nefediev</surname><given-names>PS</given-names></name><name name-style="western"><surname>Tuf</surname><given-names>IH</given-names></name><name name-style="western"><surname>Farzalieva</surname><given-names>GSh</given-names></name></person-group> (<year>2017a</year>) <article-title>Centipedes from urban areas in southwestern Siberia, Russia (<tp:taxon-name><tp:taxon-name-part taxon-name-part-type="class">Chilopoda</tp:taxon-name-part></tp:taxon-name>). Part 2. <tp:taxon-name><tp:taxon-name-part taxon-name-part-type="order">Geophilomorpha</tp:taxon-name-part></tp:taxon-name>.</article-title> <source><tp:taxon-name><tp:taxon-name-part taxon-name-part-type="phylum">Arthropoda</tp:taxon-name-part></tp:taxon-name> Selecta</source> <volume>26</volume>(<issue>1</issue>): <fpage>8</fpage>–<lpage>14</lpage>.</mixed-citation></ref><ref id="B34"><mixed-citation xmlns:xlink="http://www.w3.org/1999/xlink" xlink:type="simple">
          <person-group><name name-style="western"><surname>Nefediev</surname><given-names>PS</given-names></name><name name-style="western"><surname>Farzalieva</surname><given-names>GSh</given-names></name><name name-style="western"><surname>Tuf</surname><given-names>IH</given-names></name><name name-style="western"><surname>Nedoev</surname><given-names>HKh</given-names></name><name name-style="western"><surname>Niyazov</surname><given-names>ST</given-names></name></person-group> (<year>2017c</year>) Millipede and centipede assemblages on the northern and southern slopes of the lowland Altais, southwestern Siberia, Russia (<tp:taxon-name><tp:taxon-name-part taxon-name-part-type="class">Diplopoda</tp:taxon-name-part></tp:taxon-name>, <tp:taxon-name><tp:taxon-name-part taxon-name-part-type="class">Chilopoda</tp:taxon-name-part></tp:taxon-name>). Tropical Natural History. Suppl. 5. Book of Abstracts. 17th International Congress of Myriapodology, Krabi, Thailand, 13.</mixed-citation></ref><ref id="B33"><mixed-citation xmlns:xlink="http://www.w3.org/1999/xlink" xlink:type="simple">
          <person-group><name name-style="western"><surname>Nefediev</surname><given-names>PS</given-names></name><name name-style="western"><surname>Farzalieva</surname><given-names>GSh</given-names></name><name name-style="western"><surname>Tuf</surname><given-names>IH</given-names></name></person-group> (<year>2017d</year>) <article-title>A preliminary review of the centipede fauna of the Altai State Nature Biosphere Reserve, southwestern Siberia, Russia (<tp:taxon-name><tp:taxon-name-part taxon-name-part-type="class">Chilopoda</tp:taxon-name-part></tp:taxon-name>: <tp:taxon-name><tp:taxon-name-part taxon-name-part-type="order">Lithobiomorpha</tp:taxon-name-part></tp:taxon-name>, <tp:taxon-name><tp:taxon-name-part taxon-name-part-type="order">Geophilomorpha</tp:taxon-name-part></tp:taxon-name>).</article-title> <source><tp:taxon-name><tp:taxon-name-part taxon-name-part-type="phylum">Arthropoda</tp:taxon-name-part></tp:taxon-name> Selecta</source> <volume>26</volume>(<issue>3</issue>): <fpage>217</fpage>–<lpage>224</lpage>.</mixed-citation></ref></ref-list></tp:taxon-treatment>
