# Supplementary material for: Millipede and centipede assemblages on the northern and southern slopes of the lowland Altais, southwestern Siberia, Russia (Diplopoda, Chilopoda)
Source: Zookeys. 2018 Mar 7;(741):219–54. doi: 10.3897/zookeys.741.21936 (PMC5904556; doi:10.3897/zookeys.741.21936)
Supplement: XML Treatment for Strigamia cf. transsilvanica [file zookeys.741.21936-treatment18.xml]

<!DOCTYPE tp:taxon-treatment
  PUBLIC "-//TaxonX//DTD Taxonomic Treatment Publishing DTD v0 20100105//EN" "tax-treatment-NSO.dtd">
<tp:taxon-treatment xmlns:tp="http://www.plazi.org/taxpub"><tp:treatment-meta><kwd-group><label>Taxon classification</label><kwd><named-content xmlns:xlink="http://www.w3.org/1999/xlink" content-type="kingdom">Animalia</named-content></kwd><kwd><named-content xmlns:xlink="http://www.w3.org/1999/xlink" content-type="order">Lithobiomorpha</named-content></kwd><kwd><named-content xmlns:xlink="http://www.w3.org/1999/xlink" content-type="family">Linotaeniidae</named-content></kwd></kwd-group><mixed-citation publication-type="journal"><person-group><name><surname>Nefediev</surname><given-names>Pavel S.</given-names></name><name><surname>Farzalieva</surname><given-names>Gyulli Sh.</given-names></name><name><surname>Tuf</surname><given-names>Ivan H.</given-names></name><name><surname>Nedoev</surname><given-names>Khozhiakbar Kh.</given-names></name><name><surname>Niyazov</surname><given-names>Saparmurad T.</given-names></name></person-group><article-title>Millipede and centipede assemblages on the northern and southern slopes of the lowland Altais, southwestern Siberia, Russia (<tp:taxon-name><tp:taxon-name-part taxon-name-part-type="class">Diplopoda</tp:taxon-name-part></tp:taxon-name>, <tp:taxon-name><tp:taxon-name-part taxon-name-part-type="class">Chilopoda</tp:taxon-name-part></tp:taxon-name>)</article-title><source>Zookeys</source><day>7</day><month>3</month><year>2018</year><volume>2018</volume><issue>741</issue><fpage>219</fpage><lpage>254</lpage><pub-id pub-id-type="doi">10.3897/zookeys.741.21936</pub-id></mixed-citation></tp:treatment-meta><tp:nomenclature><tp:taxon-name>
              <tp:taxon-name-part taxon-name-part-type="genus" reg="Strigamia">Strigamia</tp:taxon-name-part>
              <tp:taxon-name-part taxon-name-part-type="uncertainty-rank">cf.</tp:taxon-name-part>
              <tp:taxon-name-part taxon-name-part-type="species" reg="transsilvanica">transsilvanica</tp:taxon-name-part>
            </tp:taxon-name><tp:taxon-authority>(Verhoeff, 1928)</tp:taxon-authority><tp:nomenclature-citation-list><tp:nomenclature-citation><tp:taxon-name>
                  <tp:taxon-name-part taxon-name-part-type="genus" reg="Strigamia">Strigamia</tp:taxon-name-part>
                </tp:taxon-name><comment>sp. – <xref ref-type="bibr" rid="B34">Nefediev et al. 2017c</xref>: 13.</comment></tp:nomenclature-citation><!--PageBreak--></tp:nomenclature-citation-list></tp:nomenclature><tp:treatment-sec sec-type="material" id="SECID0EA3BG"><title>Material examined</title><p>(all from Russia, southwestern Siberia, Altai Province, Charysh District, ca. 4.5 km SE of Charyshskoye Village). 1 ♂ (ASU), <italic><tp:taxon-name><tp:taxon-name-part taxon-name-part-type="genus" reg="Betula">Betula</tp:taxon-name-part> <tp:taxon-name-part taxon-name-part-type="species" reg="pendula">pendula</tp:taxon-name-part></tp:taxon-name></italic> and <italic><tp:taxon-name><tp:taxon-name-part taxon-name-part-type="genus" reg="Populus">Populus</tp:taxon-name-part> <tp:taxon-name-part taxon-name-part-type="species" reg="tremula">tremula</tp:taxon-name-part></tp:taxon-name></italic> stand, <named-content xmlns:xlink="http://www.w3.org/1999/xlink" content-type="dwc:verbatimCoordinates" xlink:type="simple"><named-content content-type="geo-json" specific-use="{&#34;type&#34;:&#34;Point&#34;,&#34;coordinates&#34;:[83.623111,51.359389]}" id="NCID0E63BG" xlink:type="simple">51°21'33.8"N, 83°37'23.2"E</named-content></named-content>, 518 m a.s.l., hand sampling, 14.07.2015, leg. P.N.; 1 ♂ (ASU), site 2 on S slope, soil sample 5 (0–10 cm deep), 2.06.2016, leg. P.N., Kh.N., S.N., V.S.</p></tp:treatment-sec><tp:treatment-sec sec-type="distribution" id="SECID0EE4BG"><title>Distribution.</title><p>A central-eastern European species, <italic><tp:taxon-name><tp:taxon-name-part taxon-name-part-type="genus" reg="Strigamia">S.</tp:taxon-name-part> <tp:taxon-name-part taxon-name-part-type="species" reg="transsilvanica">transsilvanica</tp:taxon-name-part></tp:taxon-name></italic> appears to be quite widespread in continental Europe from the Alps to the Carpathians and from the Baltic states to mainland Greece. It has been doubtfully reported from Sakhalin (Russia), Japan and Taiwan (<xref ref-type="bibr" rid="B3">Bonato et al. 2012</xref>) and recently found in the Rostov-on-Don Area, south of European Russia (<xref ref-type="bibr" rid="B71">Zuev and Evsyukov 2016</xref>).</p></tp:treatment-sec><tp:treatment-sec sec-type="remarks" id="SECID0E44BG"><title>Remarks.</title><p>Although both specimens resemble <italic><tp:taxon-name><tp:taxon-name-part taxon-name-part-type="genus" reg="Strigamia">S.</tp:taxon-name-part> <tp:taxon-name-part taxon-name-part-type="species" reg="transsilvanica">transsilvanica</tp:taxon-name-part></tp:taxon-name></italic>, the study area is far from the known distribution of the species. Aside from the possibility of human introduction of this species in the Charysh District, the presence of a possible undescribed species similar in morphology to <italic><tp:taxon-name><tp:taxon-name-part taxon-name-part-type="genus" reg="Strigamia">S.</tp:taxon-name-part> <tp:taxon-name-part taxon-name-part-type="species" reg="transsilvanica">transsilvanica</tp:taxon-name-part></tp:taxon-name></italic> could be tested by molecular methods in the future.</p></tp:treatment-sec><ref-list><ref id="B34"><mixed-citation xmlns:xlink="http://www.w3.org/1999/xlink" xlink:type="simple">
          <person-group><name name-style="western"><surname>Nefediev</surname><given-names>PS</given-names></name><name name-style="western"><surname>Farzalieva</surname><given-names>GSh</given-names></name><name name-style="western"><surname>Tuf</surname><given-names>IH</given-names></name><name name-style="western"><surname>Nedoev</surname><given-names>HKh</given-names></name><name name-style="western"><surname>Niyazov</surname><given-names>ST</given-names></name></person-group> (<year>2017c</year>) Millipede and centipede assemblages on the northern and southern slopes of the lowland Altais, southwestern Siberia, Russia (<tp:taxon-name><tp:taxon-name-part taxon-name-part-type="class">Diplopoda</tp:taxon-name-part></tp:taxon-name>, <tp:taxon-name><tp:taxon-name-part taxon-name-part-type="class">Chilopoda</tp:taxon-name-part></tp:taxon-name>). Tropical Natural History. Suppl. 5. Book of Abstracts. 17th International Congress of Myriapodology, Krabi, Thailand, 13.</mixed-citation></ref><ref id="B3"><mixed-citation xmlns:xlink="http://www.w3.org/1999/xlink" xlink:type="simple">
          <person-group><name name-style="western"><surname>Bonato</surname><given-names>L</given-names></name><name name-style="western"><surname>Dányi</surname><given-names>L</given-names></name><name name-style="western"><surname>Socci</surname><given-names>AA</given-names></name><name name-style="western"><surname>Minelli</surname><given-names>A</given-names></name></person-group> (<year>2012</year>) <article-title>Species diversity of <italic><tp:taxon-name><tp:taxon-name-part taxon-name-part-type="genus">Strigamia</tp:taxon-name-part></tp:taxon-name></italic> Gray, 1843 (<tp:taxon-name><tp:taxon-name-part taxon-name-part-type="class">Chilopoda</tp:taxon-name-part></tp:taxon-name>: <tp:taxon-name><tp:taxon-name-part taxon-name-part-type="family">Linotaeniidae</tp:taxon-name-part></tp:taxon-name>): a preliminary synthesis.</article-title> <source>Zootaxa</source> <volume>3593</volume>: <fpage>1</fpage>–<lpage>39</lpage>.</mixed-citation></ref><ref id="B71"><mixed-citation xmlns:xlink="http://www.w3.org/1999/xlink" xlink:type="simple">
          <person-group><name name-style="western"><surname>Zuev</surname><given-names>RV</given-names></name><name name-style="western"><surname>Evsyukov</surname><given-names>AP</given-names></name></person-group> (<year>2016</year>) <article-title>Centipedes (<tp:taxon-name><tp:taxon-name-part taxon-name-part-type="class">Chilopoda</tp:taxon-name-part></tp:taxon-name>) from the Rostov-on-Don Region, southern Russia.</article-title> <source>Russian Entomological Journal</source> <volume>25</volume>(<issue>4</issue>): <fpage>417</fpage>–<lpage>426</lpage>.</mixed-citation></ref></ref-list></tp:taxon-treatment>
