# Supplementary material for: Millipede and centipede assemblages on the northern and southern slopes of the lowland Altais, southwestern Siberia, Russia (Diplopoda, Chilopoda)
Source: Zookeys. 2018 Mar 7;(741):219–54. doi: 10.3897/zookeys.741.21936 (PMC5904556; doi:10.3897/zookeys.741.21936)
Supplement: XML Treatment for Escaryus retusidens [file zookeys.741.21936-treatment20.xml]

<!DOCTYPE tp:taxon-treatment
  PUBLIC "-//TaxonX//DTD Taxonomic Treatment Publishing DTD v0 20100105//EN" "tax-treatment-NSO.dtd">
<tp:taxon-treatment xmlns:tp="http://www.plazi.org/taxpub"><tp:treatment-meta><kwd-group><label>Taxon classification</label><kwd><named-content xmlns:xlink="http://www.w3.org/1999/xlink" content-type="kingdom">Animalia</named-content></kwd><kwd><named-content xmlns:xlink="http://www.w3.org/1999/xlink" content-type="order">Lithobiomorpha</named-content></kwd><kwd><named-content xmlns:xlink="http://www.w3.org/1999/xlink" content-type="family">Linotaeniidae</named-content></kwd></kwd-group><mixed-citation publication-type="journal"><person-group><name><surname>Nefediev</surname><given-names>Pavel S.</given-names></name><name><surname>Farzalieva</surname><given-names>Gyulli Sh.</given-names></name><name><surname>Tuf</surname><given-names>Ivan H.</given-names></name><name><surname>Nedoev</surname><given-names>Khozhiakbar Kh.</given-names></name><name><surname>Niyazov</surname><given-names>Saparmurad T.</given-names></name></person-group><article-title>Millipede and centipede assemblages on the northern and southern slopes of the lowland Altais, southwestern Siberia, Russia (<tp:taxon-name><tp:taxon-name-part taxon-name-part-type="class">Diplopoda</tp:taxon-name-part></tp:taxon-name>, <tp:taxon-name><tp:taxon-name-part taxon-name-part-type="class">Chilopoda</tp:taxon-name-part></tp:taxon-name>)</article-title><source>Zookeys</source><day>7</day><month>3</month><year>2018</year><volume>2018</volume><issue>741</issue><fpage>219</fpage><lpage>254</lpage><pub-id pub-id-type="doi">10.3897/zookeys.741.21936</pub-id></mixed-citation></tp:treatment-meta><tp:nomenclature><tp:taxon-name>
              <tp:taxon-name-part taxon-name-part-type="genus" reg="Escaryus">Escaryus</tp:taxon-name-part>
              <tp:taxon-name-part taxon-name-part-type="species" reg="retusidens">retusidens</tp:taxon-name-part>
            </tp:taxon-name><tp:taxon-authority>Attems, 1904</tp:taxon-authority><tp:nomenclature-citation-list><tp:nomenclature-citation><tp:taxon-name>
                  <tp:taxon-name-part taxon-name-part-type="genus" reg="Escaryus">Escaryus</tp:taxon-name-part> <tp:taxon-name-part taxon-name-part-type="species" reg="retusidens">retusidens</tp:taxon-name-part></tp:taxon-name><comment>– <xref ref-type="bibr" rid="B63">Titova 1972a</xref>: 110; <xref ref-type="bibr" rid="B64">1972b</xref>: 135; <xref ref-type="bibr" rid="B58">Pereira and Hoffman 1993</xref>: 9; <xref ref-type="bibr" rid="B68">Volkova 2016</xref>: 675; <xref ref-type="bibr" rid="B54">Nefediev et al. 2017a</xref>: 11, 13: map; <xref ref-type="bibr" rid="B34">2017c</xref>: 13; <xref ref-type="bibr" rid="B33">2017d</xref>: 222: map.</comment></tp:nomenclature-citation></tp:nomenclature-citation-list></tp:nomenclature><tp:treatment-sec sec-type="material" id="SECID0EYJAI"><title>Material examined</title><p>(all from Russia, southwestern Siberia, Altai Province, Charysh District, ca. 4.5 km SE of Charyshskoye Village). 1 ♂, 1 ♀ (ZMUM), 2 ♂♂, 4 juv. (ASU), <italic><tp:taxon-name><tp:taxon-name-part taxon-name-part-type="genus" reg="Betula">Betula</tp:taxon-name-part> <tp:taxon-name-part taxon-name-part-type="species" reg="pendula">pendula</tp:taxon-name-part></tp:taxon-name></italic> and <italic><tp:taxon-name><tp:taxon-name-part taxon-name-part-type="genus" reg="Populus">Populus</tp:taxon-name-part> <tp:taxon-name-part taxon-name-part-type="species" reg="tremula">tremula</tp:taxon-name-part></tp:taxon-name></italic> stand on N slope, <named-content xmlns:xlink="http://www.w3.org/1999/xlink" content-type="dwc:verbatimCoordinates" xlink:type="simple"><named-content content-type="geo-json" specific-use="{&#34;type&#34;:&#34;Point&#34;,&#34;coordinates&#34;:[83.623111,51.359389]}" id="NCID0EXKAI" xlink:type="simple">51°21'33.8"N, 83°37'23.2"E</named-content></named-content>, 518 m a.s.l., 14.07.2015, leg P.N.; 1 ♂ (ASU), foot of S slope of mountain, <italic><tp:taxon-name><tp:taxon-name-part taxon-name-part-type="genus" reg="Padus">Padus</tp:taxon-name-part> <tp:taxon-name-part taxon-name-part-type="species" reg="avium">avium</tp:taxon-name-part></tp:taxon-name></italic> and <italic><tp:taxon-name><tp:taxon-name-part taxon-name-part-type="genus" reg="Populus">Populus</tp:taxon-name-part> <tp:taxon-name-part taxon-name-part-type="species" reg="tremula">tremula</tp:taxon-name-part></tp:taxon-name></italic> stand near brook, hand sampling, 31.05.2016; 2 ♀♀, 3 juv. (ASU), site 1 on S slope, hand sampling, 31.05.2016; 2 juv. (ASU), site 1 on S slope, soil sample 1 (10–20 cm deep), 31.05.2016; 1 ♀ (ASU), site 1 on S slope, soil sample 1 (20–30 cm deep), 31.05.2016; 3 ♀♀ (ASU), site 1 on S slope, soil sample 3 (10–20 cm deep), 31.05.2016; 1 ♀, 3 juv. (ASU), site 1 on S slope, soil sample 3 (20–30 cm deep), 31.05.2016; 1 juv. (ASU), site 1 on S slope, soil sample 4 (20–30 cm deep), 1.06.2016; 1 juv. (ASU), site 1 on S slope, soil sample 5 (0–10 cm deep), 1.06.2016; 3 juv. (ASU), site 1 on S slope, soil sample 5 (10–20 cm deep), 1.06.2016; 1 ♂, 1 juv. (ASU), site 1 on S slope, soil sample 5 (20–30 cm deep), 1.06.2016; 1 ♂ (ASU), S slope between site 1 and site 2, broad <!--PageBreak-->gully with <italic><tp:taxon-name><tp:taxon-name-part taxon-name-part-type="genus" reg="Padus">Padus</tp:taxon-name-part> <tp:taxon-name-part taxon-name-part-type="species" reg="avium">avium</tp:taxon-name-part></tp:taxon-name></italic>, hand sampling, 1.06.2016; 1 juv. (ASU), site 2 on S slope, soil sample 1 (0–10 cm deep), 1.06.2016; 1 fragm. (ASU), site 2 on S slope, soil sample 1 (10–20 cm deep), 1.06.2016; 2 juv. (ASU), site 2 on S slope, soil sample 2 (0–10 cm deep), 1.06.2016; 1 juv. (ASU), site 2 on S slope, soil sample 2 (10–20 cm deep), 1.06.2016; 1 juv. (ASU), site 2 on S slope, soil sample 3 (0–10 cm deep), 1.06.2016; 1 juv. (ASU), site 2 on S slope, soil sample 5 (0–10 cm deep), 1.06.2016; 1 juv. (ASU), site 2 on S slope, hand sampling, 1.06.2016; 2 juv. (ASU), site 1 on N slope, soil sample 1 (0–10 cm deep), 2.06.2016; 2 ♀♀, 1 juv. (ASU), site 1 on N slope, soil sample 2 (0–10 cm deep), 2.06.2016; 2 juv. (ASU), site 1 on N slope, soil sample 2 (10–20 cm deep), 2.06.2016; 2 ♂♂, 2 ♀♀, 2 juv. (ASU), site 1 on N slope, soil sample 3 (0–10 cm deep), 2.06.2016; 1 ♂, 1 juv. (ASU), site 1 on N slope, soil sample 3 (10–20 cm deep), 2.06.2016; 1 ♀, 2 juv. (ASU), site 1 on N slope, soil sample 4 (0–10 cm deep), 2.06.2016; 1 ♂ (ASU), site 1 on N slope, soil sample 4 (10–20 cm deep), 2.06.2016; 1 ♂, 3 ♀♀ (ASU), site 1 on N slope, soil sample 5 (0–10 cm deep), 2.06.2016; 1 ♀ (ASU), site 1 on N slope, hand sampling, 2.06.2016; 1 ♀, 1 juv. (ASU), site 2 on N slope, soil sample 1 (0–10 cm deep), 2.06.2016; 3 juv. (ASU), site 2 on N slope, soil sample 2 (0–10 cm deep), 2.06.2016; 2 ♂♂, 2 ♀♀, 1 juv. (ASU), site 2 on N slope, soil sample 3 (0–10 cm deep), 2.06.2016; 1 ♀, 3 juv. (ASU), site 2 on N slope, soil sample 4 (0–10 cm deep), 2.06.2016; 1 juv. (ASU), site 2 on N slope, soil sample 4 (10–20 cm deep), 2.06.2016, all leg. P.N., Kh.N., S.N., V.S.; 1 ♀ (ASU), site 1 on N slope, hand sampling, 22.06.2016, leg. Kh.N.; 1 adult specimen (ASU), <italic><tp:taxon-name><tp:taxon-name-part taxon-name-part-type="genus" reg="Betula">Betula</tp:taxon-name-part> <tp:taxon-name-part taxon-name-part-type="species" reg="pendula">pendula</tp:taxon-name-part></tp:taxon-name></italic> and <italic><tp:taxon-name><tp:taxon-name-part taxon-name-part-type="genus" reg="Populus">Populus</tp:taxon-name-part> <tp:taxon-name-part taxon-name-part-type="species" reg="tremula">tremula</tp:taxon-name-part></tp:taxon-name></italic> stand on N slope, <named-content xmlns:xlink="http://www.w3.org/1999/xlink" content-type="dwc:verbatimCoordinates" xlink:type="simple"><named-content content-type="geo-json" specific-use="{&#34;type&#34;:&#34;Point&#34;,&#34;coordinates&#34;:[83.623111,51.359389]}" id="NCID0EYMAI" xlink:type="simple">51°21'33.8"N, 83°37'23.2"E</named-content></named-content>, 518 m a.s.l., 12.07.2016, leg. P.N.; 1 juv. (ASU), site 1 on S slope, soil sample 1 (0–10 cm deep), 12.07.2016; 2 juv. (ASU), site 1 on S slope, soil sample 5 (10–20 cm deep), 12.07.2016; 1 ♂, 2 juv. (ASU), site 1 on N slope, soil sample 1 (10–20 cm deep), 13.07.2016; 1 fragm. (ASU), site 1 on N slope, soil sample 3 (0–10 cm deep), 13.07.2016; 2 ♀♀ (ASU), site 2 on N slope, soil sample 1 (0–10 cm deep), 13.07.2016; 1 juv. (ASU), site 2 on N slope, soil sample 2 (0–10 cm deep), 13.07.2016; 1 ♀, 1 juv. (ASU), site 2 on N slope, soil sample 4 (0–10 cm deep), 13.07.2016; 2 ♀♀ (ASU), site 2 on N slope, soil sample 4 (10–20 cm deep), 13.07.2016, all leg. Kh.N., S.N., V.S.; 1 juv., 2 fragm. (ASU), site 1 on S slope, soil sample 1 (10–20 cm deep), 22.08.2016; 1 fragm. (ASU), site 1 on S slope, soil sample 2 (10–20 cm deep), 22.08.2016; 1 ♀, 2 juv., 1 fragm. (ASU), site 1 on S slope, soil sample 4 (0–10 cm deep), 23.08.2016; 1 ♂ (ASU), site 2 on S slope, soil sample 5 (0–10 cm deep), 22.08.2016; 1 ♂, 2 ♀♀, 2 juv. (ASU), site 1 on N slope, soil sample 2 (0–10 cm deep), 23.08.2016; 1 juv. (ASU), site 1 on N slope, soil sample 4 (0–10 cm deep), 23.08.2016; 2 ♀♀, 1 juv. (ASU), site 1 on N slope, soil sample 5 (0–10 cm deep), 23.08.2016; 3 ♂♂, 1 ♀, 1 juv. (ASU), site 2 on N slope, soil sample 1 (0–10 cm deep), 23.08.2016; 1 ♀ (ASU), site 2 on N slope, soil sample 2 (0–10 cm deep), 23.08.2016; 2 ♀♀, 1 juv. (ASU), site 2 on N slope, soil sample 3 (0–10 cm deep), 23.08.2016; 1 ♀, 1 juv., 2 fragm. (ASU), site 2 on N slope, soil sample 3 (10–20 cm deep), 23.08.2016; 2 ♂♂, 1 ♀, 1 juv. (ASU), site 2 on N slope, soil sample 5 (0–10 cm deep), 23.08.2016; 1 ♀ (ASU), site 2 on N slope, hand <!--PageBreak-->sampling, 23.08.2016, all leg. P.N., Kh.N., S.N., V.S.; 3 ♂♂, 4 ♀♀, 3 juv. (ASU), <italic><tp:taxon-name><tp:taxon-name-part taxon-name-part-type="genus" reg="Betula">Betula</tp:taxon-name-part> <tp:taxon-name-part taxon-name-part-type="species" reg="pendula">pendula</tp:taxon-name-part></tp:taxon-name></italic> and <italic><tp:taxon-name><tp:taxon-name-part taxon-name-part-type="genus" reg="Populus">Populus</tp:taxon-name-part> <tp:taxon-name-part taxon-name-part-type="species" reg="tremula">tremula</tp:taxon-name-part></tp:taxon-name></italic> stand on N slope, <named-content xmlns:xlink="http://www.w3.org/1999/xlink" content-type="dwc:verbatimCoordinates" xlink:type="simple"><named-content content-type="geo-json" specific-use="{&#34;type&#34;:&#34;Point&#34;,&#34;coordinates&#34;:[83.623111,51.359389]}" id="NCID0EYNAI" xlink:type="simple">51°21'33.8"N, 83°37'23.2"E</named-content></named-content>, 518 m a.s.l., 20.06.2017, leg. P.N.; 1 ♂ (ASU), site 1 on N slope, hand sampling, 23.06.2017, leg. P.N., Kh.N., A.A., E.A.</p></tp:treatment-sec><tp:treatment-sec sec-type="distribution" id="SECID0EDOAI"><title>Distribution.</title><p>Central-Eastern-Palaearctic subboreal range: originally described from Kyrgyzstan, the species is widely distributed in Eurasia, spanning from the Black Sea region in the west through eastern Kazakhstan to Cisamuria in the east (<xref ref-type="bibr" rid="B64">Titova 1972b</xref>). In Siberia <italic><tp:taxon-name><tp:taxon-name-part taxon-name-part-type="genus" reg="Escaryus">E.</tp:taxon-name-part> <tp:taxon-name-part taxon-name-part-type="species" reg="retusidens">retusidens</tp:taxon-name-part></tp:taxon-name></italic> has been known from the Kemerovo Area, Altai Province, and Republic of Altai (<xref ref-type="bibr" rid="B54">Nefediev et al. 2017a</xref>, <xref ref-type="bibr" rid="B34">c</xref>, <xref ref-type="bibr" rid="B33">d</xref>).</p></tp:treatment-sec><tp:treatment-sec sec-type="remarks" id="SECID0EEPAI"><title>Remarks.</title><p>In the study area, <italic><tp:taxon-name><tp:taxon-name-part taxon-name-part-type="genus" reg="Escaryus">E.</tp:taxon-name-part> <tp:taxon-name-part taxon-name-part-type="species" reg="retusidens">retusidens</tp:taxon-name-part></tp:taxon-name></italic> inhabits both slopes, and is one of the most dominant species.</p></tp:treatment-sec><ref-list><ref id="B63"><mixed-citation xmlns:xlink="http://www.w3.org/1999/xlink" xlink:type="simple">
          <person-group><name name-style="western"><surname>Titova</surname><given-names>LP</given-names></name></person-group> (<year>1972a</year>) <article-title>[New species of the genus <italic><tp:taxon-name><tp:taxon-name-part taxon-name-part-type="genus">Escaryus</tp:taxon-name-part></tp:taxon-name></italic> Cook et Collins (<tp:taxon-name><tp:taxon-name-part taxon-name-part-type="family">Schendylidae</tp:taxon-name-part></tp:taxon-name>, <tp:taxon-name><tp:taxon-name-part taxon-name-part-type="class">Chilopoda</tp:taxon-name-part></tp:taxon-name>)].</article-title> In: <person-group><name name-style="western"><surname>Ghilarov</surname><given-names>MS</given-names></name></person-group> (<role>Ed.</role>) <issue-title>Ecology of soil invertebrates.</issue-title> <source>Nauka Publ., Moscow</source>, <fpage>94</fpage>–<lpage>119</lpage>. [in Russian]</mixed-citation></ref><ref id="B64"><mixed-citation xmlns:xlink="http://www.w3.org/1999/xlink" xlink:type="simple">
          <person-group><name name-style="western"><surname>Titova</surname><given-names>LP</given-names></name></person-group> (<year>1972b</year>) <article-title>[Pattern of the distribution of the genus <italic><tp:taxon-name><tp:taxon-name-part taxon-name-part-type="genus">Escaryus</tp:taxon-name-part></tp:taxon-name></italic> (<tp:taxon-name><tp:taxon-name-part taxon-name-part-type="class">Chilopoda</tp:taxon-name-part></tp:taxon-name>) in the USSR].</article-title> In: <person-group><name name-style="western"><surname>Ghilarov</surname><given-names>MS</given-names></name></person-group> (<role>Ed.</role>) <issue-title>Problems of soil zoology.</issue-title> <source>Proceedings of IV All-Union Conference, Baku, 1972. Nauka Publ., Moscow</source>, <fpage>135</fpage>–<lpage>136</lpage>. [in Russian]</mixed-citation></ref><ref id="B58"><mixed-citation xmlns:xlink="http://www.w3.org/1999/xlink" xlink:type="simple">
          <person-group><name name-style="western"><surname>Pereira</surname><given-names>LA</given-names></name><name name-style="western"><surname>Hoffman</surname><given-names>RL</given-names></name></person-group> (<year>1993</year>) <article-title>The American species of <italic><tp:taxon-name><tp:taxon-name-part taxon-name-part-type="genus">Escaryus</tp:taxon-name-part></tp:taxon-name></italic>, a genus of Holarctic centipeds (<tp:taxon-name><tp:taxon-name-part taxon-name-part-type="order">Geophilomorpha</tp:taxon-name-part></tp:taxon-name>: <tp:taxon-name><tp:taxon-name-part taxon-name-part-type="family">Schendylidae</tp:taxon-name-part></tp:taxon-name>).</article-title> <source>Jeffersoniana</source> <volume>3</volume>: <fpage>1</fpage>–<lpage>72</lpage>.</mixed-citation></ref><ref id="B68"><mixed-citation xmlns:xlink="http://www.w3.org/1999/xlink" xlink:type="simple">
          <person-group><name name-style="western"><surname>Volkova</surname><given-names>YuS</given-names></name></person-group> (<year>2016</year>) <article-title>[An annotated catalogue of geophilomorph centipedes (<tp:taxon-name><tp:taxon-name-part taxon-name-part-type="class">Chilopoda</tp:taxon-name-part></tp:taxon-name>, <tp:taxon-name><tp:taxon-name-part taxon-name-part-type="order">Geophilomorpha</tp:taxon-name-part></tp:taxon-name>) from the European part of Russia].</article-title> <source>Zoologicheskii Zhurnal</source> <volume>95</volume>(<issue>6</issue>): <fpage>669</fpage>–<lpage>678</lpage>. <ext-link xlink:type="simple" ext-link-type="doi" xlink:href="10.7868/S0044513416060179">https://doi.org/10.7868/S0044513416060179</ext-link> [In Russian, with English summary]</mixed-citation></ref><ref id="B54"><mixed-citation xmlns:xlink="http://www.w3.org/1999/xlink" xlink:type="simple">
          <person-group><name name-style="western"><surname>Nefediev</surname><given-names>PS</given-names></name><name name-style="western"><surname>Tuf</surname><given-names>IH</given-names></name><name name-style="western"><surname>Farzalieva</surname><given-names>GSh</given-names></name></person-group> (<year>2017a</year>) <article-title>Centipedes from urban areas in southwestern Siberia, Russia (<tp:taxon-name><tp:taxon-name-part taxon-name-part-type="class">Chilopoda</tp:taxon-name-part></tp:taxon-name>). Part 2. <tp:taxon-name><tp:taxon-name-part taxon-name-part-type="order">Geophilomorpha</tp:taxon-name-part></tp:taxon-name>.</article-title> <source><tp:taxon-name><tp:taxon-name-part taxon-name-part-type="phylum">Arthropoda</tp:taxon-name-part></tp:taxon-name> Selecta</source> <volume>26</volume>(<issue>1</issue>): <fpage>8</fpage>–<lpage>14</lpage>.</mixed-citation></ref><ref id="B34"><mixed-citation xmlns:xlink="http://www.w3.org/1999/xlink" xlink:type="simple">
          <person-group><name name-style="western"><surname>Nefediev</surname><given-names>PS</given-names></name><name name-style="western"><surname>Farzalieva</surname><given-names>GSh</given-names></name><name name-style="western"><surname>Tuf</surname><given-names>IH</given-names></name><name name-style="western"><surname>Nedoev</surname><given-names>HKh</given-names></name><name name-style="western"><surname>Niyazov</surname><given-names>ST</given-names></name></person-group> (<year>2017c</year>) Millipede and centipede assemblages on the northern and southern slopes of the lowland Altais, southwestern Siberia, Russia (<tp:taxon-name><tp:taxon-name-part taxon-name-part-type="class">Diplopoda</tp:taxon-name-part></tp:taxon-name>, <tp:taxon-name><tp:taxon-name-part taxon-name-part-type="class">Chilopoda</tp:taxon-name-part></tp:taxon-name>). Tropical Natural History. Suppl. 5. Book of Abstracts. 17th International Congress of Myriapodology, Krabi, Thailand, 13.</mixed-citation></ref><ref id="B33"><mixed-citation xmlns:xlink="http://www.w3.org/1999/xlink" xlink:type="simple">
          <person-group><name name-style="western"><surname>Nefediev</surname><given-names>PS</given-names></name><name name-style="western"><surname>Farzalieva</surname><given-names>GSh</given-names></name><name name-style="western"><surname>Tuf</surname><given-names>IH</given-names></name></person-group> (<year>2017d</year>) <article-title>A preliminary review of the centipede fauna of the Altai State Nature Biosphere Reserve, southwestern Siberia, Russia (<tp:taxon-name><tp:taxon-name-part taxon-name-part-type="class">Chilopoda</tp:taxon-name-part></tp:taxon-name>: <tp:taxon-name><tp:taxon-name-part taxon-name-part-type="order">Lithobiomorpha</tp:taxon-name-part></tp:taxon-name>, <tp:taxon-name><tp:taxon-name-part taxon-name-part-type="order">Geophilomorpha</tp:taxon-name-part></tp:taxon-name>).</article-title> <source><tp:taxon-name><tp:taxon-name-part taxon-name-part-type="phylum">Arthropoda</tp:taxon-name-part></tp:taxon-name> Selecta</source> <volume>26</volume>(<issue>3</issue>): <fpage>217</fpage>–<lpage>224</lpage>.</mixed-citation></ref></ref-list></tp:taxon-treatment>
